# Supplementary material for: Patterns of Adaptation to Drought in Quercus robur Populations in Central European Temperate Forests
Source: Glob Chang Biol. 2025 Apr 3;31(4):e70168. doi: 10.1111/gcb.70168 (PMC11966185; doi:10.1111/gcb.70168)
Supplement: Supplementary file 1 — Table S1. [file GCB-31-e70168-s003.xlsx]

## Sheet: Description of Table S1
Variable description to Supplementary Table S1
Abbreviation	Description
latitude	Latitude of the population origin site
longitude	Longitude of the population origin site
DWD.StationID	ID the German Weather Service (DWD) station nearest to the population origin site
veg.FC.mm	Water holding capacity of soil in up to 1 m of effective rooting depth of vegetation period (mm)
veg.PAW.mm	Soil water available for plants in the effective rooting depth in vegetation period (mm)
RD.dm	Effective rooting depth (dm)
veg.AC	Soil air content in vegetation period (%)
ann.Precipitation	Mean annual precipitation (mm)
ann.Temperature	Mean annual temperature (°C)
ann.SunHours	Mean annual number of sunny hours (h)
summer.Precipitation	Mean summer precipitation (mm)
summer.Temperature	Mean summer temperature (°C)
winter.Temperature	Mean winter temperature (°C)
summer.SunHours	Mean number of sunny hours in summer (h)
summer.bf60	Soil moisture under grass and sandy loam between 50 and 60 cm depth in summer (in % plant usable water)
summer.ts100	Mean daily soil temperature in 1 m depth for uncovered typical soil in summer (°C)
summer.vpgb	Potential evapotranspiration over gras (the agrometeorological model AMBAV) in summer (mm)
veg.bf60	Soil moisture under grass and sandy loam between 50 and 60 cm depth in vegetation period (in % plant usable water)
veg.ts100	Mean daily soil temperature in 1 m depth for uncovered typical soil in vegetation period (°C)
veg.vpgb	Potential evapotranspiration over grass (the agrometeorological model AMBAV) in vegetation period (mm)
ann.hotDays	Annual number of days with temperature above 25°C (days)
veg.Precipitation	Mean precipitation of vegetation period (mm)
veg.Temperature	Mean temperature of vegetation period (°C)
veg.SunnHours	Mean number of sunny hours of vegetation period (h)
ann.ice.Days	Mean annual number of days with maximum temperature < 0 (days)
ann.frost.Days	Mean annual number of days with minimum temperature < 0 (days)
apr.frost.Days	Mean number of days with minimum temperature < 0 in April (days)
driest.month.Precipitation	Mean precipitation of the driest in Germany month (mm)
var.month.Precipitation	Mean precipitation of the month with the highest precipitation variation across Germany (mm)
ann.vpgb	Potential annual evapotranspiration over gras (the agrometeorological model AMBAV; mm)
ann.vpgh	Potential annual evaporation over grass (the agrometeorological model Haude; mm)
ann.vgls	Real annual evapotranspiration over grass and sandy loam (the agrometeorological model AMBAV)
veg.vgls	Real evapotranspiration over grass and sandy loam (the agrometeorological model AMBAV) of vegetation period
summer.vgls	Real evapotranspiration over grass and sandy loam (the agrometeorological model AMBAV) in summer
MD	moisture deficiency calculated as a difference between precipitation and real evaporation over grass and loamy sand (mm)
Ia	Aridity index calculated as the ratio of mean annual precipitation and potential evaporation over grass (the agrometeorological model AMBAV)

## Sheet: Table_S1
Table S1. Oak populations included in this study with climate and soil characteristics at the population origin sites.
population	country	latitude	longitude	Climate.region	Q. robur	Q. petraea	DWD.StationID	veg.FC.mm	veg.PAW.mm	RD.dm	veg.AC	ann.Precipitation	ann.Temperature	ann.SunHours	summer.Precipitation	summer.Temperature	winter.Temperature	summer.SunHours	summer.bf60	summer.ts100	summer.vpgb	veg.bf60	veg.ts100	veg.vpgb	ann.hotDays	veg.Precipitation	veg.Temperature	veg.SunnHours	ann.ice.Days	ann.frost.Days	apr.frost.Days	driest.month.Precipitation	var.month.Precipitation	ann.vpgb	ann.vpgh	ann.vgls	veg.vgls	summer.vgls	MD	Ia
1	Germany	52.0311	7.03746	West German lowland bay	86	-	7374	283.88	111.86	3	13.3762	821	10.3	1577	252	17.7	3.3	608	92.67	16.87	301.3	73	14.52	510.9	8.7	480	15.2	1134	9.6	60.9	4	43	98	628.3	630.9	432.2	322.2	179.1	-388.8	1.31
2	Germany	54.1439	13.0723	Northeast German Lowlands	23	60	6199	254.74	137.24	4.8	10.575	657	8.9	1766.6	209	16.9	1.4	713.5	95.33	16.2	257.1	78	13.68	426.2	3.3	413	14	1330.3	18	81.6	6.2	36	68	509.4	521.5	365	286	161.6	-292	1.29
3	Germany	53.1003	11.0003	Northwest German Lowlands	89	-	3093	233.12	115.15	10.2	22.485	561	9.5	1677	187	17.7	1.8	660	91.67	16.43	290.1	67.33	14.05	487.9	12.4	357	15	1234	15.1	79	4.5	29	55	581	618.3	359.6	274.5	158.8	-201.4	0.97
4	Germany	52.3696	14.1204	Southeast German basins and hills	90	-	3376	174.68	93.72	7.2	21.5808	554.4	9.4	1773.4	194	18.4	1	709.7	92.33	17.13	297.8	68.5	14.42	498.3	10.3	361.3	15.4	1312.3	20.8	86	5.3	28.5	53.9	595.8	679.6	367.9	280.2	154.9	-186.5	0.93
6	Germany	52.1498	8.4747	Central low mountain range and Harz mountains	83	-	7106	353.43	148.5	7.3	4.015	863	10	1581	228	17.6	2.8	618	95.33	16.47	272.4	78.67	14.18	463.7	6.6	482	15	1150	12.8	57.2	3	48	71	570.7	581.2	416.7	315.5	175.7	-446.3	1.51
7	Germany	49.014	8.156	Upper Rhine Basin*	55	-	4177	307.15	170.13	9.6	7.07953	803	11.2	1782	221	19.8	3.1	721	92	16.53	326.4	66.67	14	545.8	7.1	485	16.9	1305	11.7	49.6	0.8	49	72	650.3	539.2	383.7	290.7	157.3	-419.3	1.23
8	Germany	50.2281	11.2674	Southeast German hills and mountains*	93	-	2750	232.78	75.24	6	4.09833	813.3	8.8	1541	238.1	17.5	0.6	627	96.3	17.4	248	83.2	14.7	419.3	12.1	411.8	14.5	1152	18.1	110.6	8.8	43.6	77.3	565.8	523.8	392.2	314.3	182.3	-421.1	1.44
*For this population approximate coordinates are provided that were verified using the interactive map of Dominant Tree Species for Germany (Blickensdörfer et al., 2022)
References
Blickensdörfer L, Oehmichen K, Pflugmacher D, Kleinschmit B, Hostert P. 2024. National tree species mapping using Sentinel-1/2 time series and German National Forest Inventory data. Remote Sensing of Environment 304: 114069.
