# Supplementary material for: Patterns of Adaptation to Drought in Quercus robur Populations in Central European Temperate Forests
Source: Glob Chang Biol. 2025 Apr 3;31(4):e70168. doi: 10.1111/gcb.70168 (PMC11966185; doi:10.1111/gcb.70168)
Supplement: Supplementary file 2 — Table S2. [file GCB-31-e70168-s002.txt]

treeID	population	species	set	tissue.fraction	N.content.control.%	C.content.control.%	CN.ratio.control	d13C.control	iWUE.control	LOP.control.Mpa	N.content.drought.%	C.content.drought.%	CN.ratio.drought	d13C.drought	iWUE.drought	LOP.drought.Mpa	d13C.plasticity	LOP.plasticity.Mpa	iWUE.plasticity	iWUE.extremes	diameter.2022.mm	height.2022.cm	budburst	BBindex.2020	BBindex.2021	BBindex.2022	percent.dieback	cpDNA.haplotype
1_10	1	Q.robur		solid	0.286	4.022	14.052	-29.788	59.902	-1.766	0.298	4.044	13.555	-29.690	61.091	-2.099	0.098	-0.333	1.189		172	153	early	3	3.5	3	0	10,11,12
1_10	1	Q.robur		soluble	0.032	1.578	49.973	-29.985	57.529	-1.766	0.022	1.716	77.678	-29.337	65.352	-2.099	0.648	-0.333	7.823		172	153	early	3	3.5	3	0	10,11,12
1_100	1	Q.robur	Set2	solid	0.245	3.540	14.451	-29.050	68.817	-1.395	0.229	3.708	16.214	-29.160	67.492	-1.917	-0.110	-0.522	-1.325		199	184	late	2.5	2.5	2.5	2	1
1_100	1	Q.robur	Set2	soluble	0.014	1.903	136.676	-29.567	62.580	-1.395	0.016	2.124	135.653	-29.041	68.929	-1.917	0.526	-0.522	6.349		199	184	late	2.5	2.5	2.5	2	1
1_11	1	Q.robur		solid	0.211	3.078	14.547	-29.418	64.377	-2.086	0.186	3.362	18.078	-30.056	56.660	-2.2	-0.638	-0.114	-7.717		200	212	early	3	3	2.5	2	1
1_11	1	Q.robur		soluble	0.061	2.045	33.625	-29.746	60.411	-2.086	0.034	1.833	54.603	-29.300	65.803	-2.2	0.446	-0.114	5.392		200	212	early	3	3	2.5	2	1
1_12	1	Q.robur		solid	0.246	3.522	14.319	-29.410	64.471	-1.803	0.238	3.312	13.926	-29.793	59.839	-1.964	-0.383	-0.161	-4.631		217	201	early	3	3.5	3	0	10,11,12
1_12	1	Q.robur		soluble	0.044	2.131	48.552	-29.557	62.695	-1.803	0.020	1.803	92.298	-29.485	63.569	-1.964	0.072	-0.161	0.874		217	201	early	3	3.5	3	0	10,11,12
1_13	1	Q.robur		solid	0.215	3.970	18.434	-30.230	54.564	-1.662	0.210	3.947	18.830	-30.203	54.885	-2.467	0.027	-0.805	0.321		181	194	late	2.5	2.5	2.5	0	1
1_13	1	Q.robur		soluble	0.015	2.064	136.987	-29.697	61.004	-1.662	0.015	2.041	134.996	-29.199	67.026	-2.467	0.498	-0.805	6.021		181	194	late	2.5	2.5	2.5	0	1
1_14	1	Q.robur		solid	0.231	3.304	14.330	-29.923	58.278	-1.838	0.262	3.615	13.803	-30.172	55.263	-2.35	-0.249	-0.512	-3.015		146	173	early	3	3.5	3	70	10,11,12
1_14	1	Q.robur		soluble	0.032	2.123	66.142	-30.424	52.214	-1.838	0.034	2.201	65.475	-28.259	78.357	-2.35	2.165	-0.512	26.143		146	173	early	3	3.5	3	70	10,11,12
1_15	1	Q.robur		solid	0.309	3.945	12.772	-29.865	58.969	-1.777	0.265	3.522	13.302	-29.680	61.213	-1.998	0.185	-0.221	2.244		139	175	late	2	1.5	1.5	0	10,11,12
1_15	1	Q.robur		soluble	0.023	1.750	76.882	-29.665	61.387	-1.777	0.022	2.280	102.545	-28.859	71.120	-1.998	0.806	-0.221	9.733		139	175	late	2	1.5	1.5	0	10,11,12
1_16	1	Q.robur		solid	0.216	3.318	15.389	-28.802	71.806	-1.526	0.184	2.954	16.060	-28.812	71.695	-2.25	-0.010	-0.724	-0.110		254	196	early	2.5	3	3.5	16	1
1_16	1	Q.robur		soluble	0.021	1.678	81.796	-28.862	71.093	-1.526	0.036	2.075	57.843	-28.359	77.152	-2.25	0.503	-0.724	6.059		254	196	early	2.5	3	3.5	16	1
1_17	1	Q.robur		solid	0.262	3.583	13.699	-29.763	60.210	-1.667	0.254	3.361	13.211	-29.740	60.491	-1.891	0.023	-0.224	0.281		128	204	late	2	2	2	0	1
1_17	1	Q.robur		soluble	0.021	2.090	100.381	-30.367	52.906	-1.667	0.021	1.945	92.185	-29.994	57.413	-1.891	0.373	-0.224	4.507		128	204	late	2	2	2	0	1
1_18	1	Q.robur		solid	0.334	5.375	16.080	-28.870	70.985	-2.885	0.251	3.511	13.959	-29.335	65.374	-2.187	-0.465	0.698	-5.611		173	230	early	2.5	3	2.5	10	1
1_18	1	Q.robur		soluble	0.026	2.735	106.699	-28.973	69.749	-2.885	0.029	2.232	76.682	-28.973	69.743	-2.187	0.000	0.698	-0.005		173	230	early	2.5	3	2.5	10	1
1_2	1	Q.robur	Set2	solid	0.253	4.392	17.330	-29.263	66.253	-1.768	0.221	3.439	15.506	-29.619	61.946	-2.318	-0.356	-0.550	-4.307		212	184	late	2.5	2.5	2	0	1
1_2	1	Q.robur	Set2	soluble	0.018	1.817	102.464	-29.015	69.244	-1.768	0.015	1.912	131.228	-29.499	63.398	-2.318	-0.484	-0.550	-5.846		212	184	late	2.5	2.5	2	0	1
1_20	1	Q.robur		solid	0.224	2.889	12.903	-28.696	73.084	-2.193	0.243	3.438	14.126	-28.963	69.871	-2.661	-0.267	-0.468	-3.213		202	152	early	2.5	3	2.5	30	1
1_20	1	Q.robur		soluble	0.023	1.872	80.799	-28.642	73.746	-2.193	0.022	2.061	93.530	-27.972	81.817	-2.661	0.670	-0.468	8.071		202	152	early	2.5	3	2.5	30	1
1_21	1	Q.robur		solid	0.216	3.398	15.767	-28.573	74.569	-2.171	0.228	3.465	15.166	-29.209	66.895	-2.394	-0.636	-0.223	-7.673		243	208	early	3.5	3	3	50	1
1_21	1	Q.robur		soluble	0.027	1.734	63.991	-27.935	82.263	-2.171	0.041	2.039	50.293	-27.818	83.672	-2.394	0.117	-0.223	1.409		243	208	early	3.5	3	3	50	1
1_22	1	Q.robur		solid	0.247	3.077	12.475	-30.436	52.067	-1.875	0.278	3.334	11.997	-30.588	50.231	-2.082	-0.152	-0.207	-1.836		135	168	early	3	3	3.5	0	1
1_22	1	Q.robur		soluble	0.044	1.636	37.592	-30.088	56.273	-1.875	0.024	1.519	63.132	-30.112	55.992	-2.082	-0.024	-0.207	-0.281		135	168	early	3	3	3.5	0	1
1_23	1	Q.robur		solid	0.248	3.293	13.270	-30.071	56.488	-1.572	0.338	4.124	12.183	-29.734	60.555	-2.186	0.337	-0.614	4.068		93	130	early	3	3.5	3.5	0	1
1_23	1	Q.robur		soluble	0.021	1.967	93.478	-28.351	77.245	-1.572	0.027	1.822	67.113	-26.948	94.138	-2.186	1.403	-0.614	16.893		93	130	early	3	3.5	3.5	0	1
1_24	1	Q.robur		solid	0.244	4.273	17.488	-30.553	50.651	-1.637	0.207	3.481	16.807	-30.636	49.642	-2.378	-0.083	-0.741	-1.009		156	178	late	2.5	2	2.5	0	1
1_24	1	Q.robur		soluble	0.015	1.593	108.329	-29.810	59.641	-1.637	0.019	2.306	120.792	-28.303	77.833	-2.378	1.507	-0.741	18.192		156	178	late	2.5	2	2.5	0	1
1_26	1	Q.robur		solid	0.169	3.042	18.019	-29.580	62.424	-2.064	0.259	3.758	14.526	-29.413	64.438	-2.82	0.167	-0.756	2.014		153	226	early	3	2.5	3	0	1
1_26	1	Q.robur		soluble	0.063	1.886	29.910	-29.748	60.392	-2.064	0.041	2.218	54.651	-28.460	75.931	-2.82	1.288	-0.756	15.538		153	226	early	3	2.5	3	0	1
1_27	1	Q.robur		solid	0.233	3.711	15.925	-30.150	55.525	-1.627	0.212	3.119	14.690	-30.256	54.244	-1.935	-0.106	-0.308	-1.281		170	197	late	2	1.5	2	0	1
1_27	1	Q.robur		soluble	0.014	1.884	137.165	-30.608	49.986	-1.627	0.029	1.612	56.296	-28.578	74.515	-1.935	2.030	-0.308	24.530		170	197	late	2	1.5	2	0	1
1_28	1	Q.robur		solid	0.236	3.758	15.896	-28.982	69.641	-2.016	0.216	3.841	17.777	-29.399	64.607	-2.778	-0.417	-0.762	-5.035		193	234	late	2.5	2.5	2.5	2	10,11,12
1_28	1	Q.robur		soluble	0.012	1.992	160.846	-29.462	63.843	-2.016	0.036	2.322	63.653	-28.477	75.732	-2.778	0.985	-0.762	11.889		193	234	late	2.5	2.5	2.5	2	10,11,12
1_29	1	Q.robur		solid	0.263	3.545	13.480	-30.391	52.611	-2.061	0.265	3.936	14.854	-30.100	56.137	-2.5	0.291	-0.439	3.525		147	169	early	3	3	3	10	1
1_29	1	Q.robur		soluble	0.053	1.986	37.740	-30.083	56.337	-2.061	0.024	2.038	83.248	-28.856	71.154	-2.5	1.227	-0.439	14.817		147	169	early	3	3	3	10	1
1_3	1	Q.robur		solid	0.247	3.777	15.265	-28.309	77.754	-2.102	0.254	3.708	14.600	-28.726	72.733	-2.366	-0.417	-0.264	-5.021		201	212	early	3	3	2.5	40	1
1_3	1	Q.robur		soluble	0.032	2.050	63.780	-28.220	78.822	-2.102	0.052	2.289	43.699	-27.998	81.498	-2.366	0.222	-0.264	2.676		201	212	early	3	3	2.5	40	1
1_30	1	Q.robur		solid	0.233	2.995	12.836	-29.426	64.282	-1.759	0.265	3.580	13.491	-29.504	63.334	-2.451	-0.078	-0.692	-0.948		189	195	early	2.5	3	2.5	5	1
1_30	1	Q.robur		soluble	0.040	1.972	49.613	-29.922	58.289	-1.759	0.031	2.107	67.786	-29.127	67.894	-2.451	0.795	-0.692	9.606		189	195	early	2.5	3	2.5	5	1
1_31	1	Q.robur		solid	0.373	4.115	11.038	-29.740	60.491	-1.652	0.285	3.651	12.813	-30.053	56.704	-2.426	-0.313	-0.774	-3.786		116	154	late	2.5	2.5	3	0	10,11,12
1_31	1	Q.robur		soluble	0.041	1.598	39.301	-28.755	72.375	-1.652	0.023	2.253	98.284	-29.127	67.884	-2.426	-0.372	-0.774	-4.491		116	154	late	2.5	2.5	3	0	10,11,12
1_32	1	Q.robur	Set2	solid	0.229	3.742	16.320	-30.486	51.461	-1.940	0.236	3.970	16.822	-30.765	48.081	-2.505	-0.279	-0.565	-3.380	S	156	185	late	2	2	2	50	1
1_32	1	Q.robur	Set2	soluble	0.013	1.764	141.191	-30.500	51.288	-1.940	0.022	2.108	97.545	-29.511	63.252	-2.505	0.989	-0.565	11.964	S	156	185	late	2	2	2	50	1
1_33	1	Q.robur	Set1	soluble	0.031	1.808	58.754	-30.540	50.812	-1.790	0.025	2.011	79.183	-29.749	60.381	-2.537	0.791	-0.747	9.569	S	161	189	early	3	2.5	2	0	1
1_33	1	Q.robur	Set1	solid	0.191	3.515	18.406	-30.773	47.993	-1.790	0.229	3.953	17.224	-31.262	42.055	-2.537	-0.489	-0.747	-5.937	S	161	189	early	3	2.5	2	0	1
1_34	1	Q.robur		solid	0.208	4.089	19.617	-29.725	60.667	-1.915	0.171	3.314	19.401	-29.562	62.640	-2.638	0.163	-0.723	1.973		191	221	late	2.5	2.5	2.5	60	1
1_34	1	Q.robur		soluble	0.013	2.039	157.320	-29.818	59.542	-1.915	0.023	2.375	104.034	-28.454	76.009	-2.638	1.364	-0.723	16.467		191	221	late	2.5	2.5	2.5	60	1
1_35	1	Q.robur		solid	0.167	3.440	20.561	-30.347	53.145	-1.840	0.139	3.266	23.437	-30.192	55.026	-3.182	0.155	-1.342	1.880		198	235	late	2.5	2	2.5	100	1
1_35	1	Q.robur		soluble	0.009	2.076	221.014	-30.476	51.583	-1.840	0.037	2.322	62.282	-29.811	59.626	-3.182	0.665	-1.342	8.043		198	235	late	2.5	2	2.5	100	1
1_36	1	Q.robur		solid	0.223	3.844	17.272	-29.408	64.502	-2.365	0.187	3.654	19.502	-29.144	67.680	-2.871	0.264	-0.506	3.178		219	218	early	3	3.5	3	50	10,11,12
1_36	1	Q.robur		soluble	0.031	1.876	61.450	-29.226	66.694	-2.365	0.049	2.124	43.526	-28.158	79.571	-2.871	1.068	-0.506	12.877		219	218	early	3	3.5	3	50	10,11,12
1_37	1	Q.robur		solid	0.322	3.456	10.745	-30.405	52.446	-2.275	0.270	3.562	13.193	-30.144	55.595	-2.467	0.261	-0.192	3.148		109	133	late	2.5	2.5	3	0	10,11,12
1_37	1	Q.robur		soluble	0.047	1.858	39.259	-29.496	63.434	-2.275	0.050	2.040	41.165	-27.785	84.061	-2.467	1.711	-0.192	20.627		109	133	late	2.5	2.5	3	0	10,11,12
1_38	1	Q.robur	Set2	solid	0.267	3.749	14.021	-30.007	57.257	-1.654	0.216	3.383	15.631	-30.854	47.006	-2.341	-0.847	-0.687	-10.251		160	180	late	2	1	2	60	1
1_38	1	Q.robur	Set2	soluble	0.018	1.600	86.494	-30.273	54.042	-1.654	0.036	2.185	60.822	-28.589	74.385	-2.341	1.684	-0.687	20.343		160	180	late	2	1	2	60	1
1_39	1	Q.robur		solid	0.195	3.339	17.113	-30.054	56.686	-1.839	0.274	3.967	14.457	-29.999	57.359	-2.268	0.055	-0.429	0.673		173	210	early	3	3	3.5	20	1
1_39	1	Q.robur		soluble	0.055	1.837	33.579	-29.691	61.073	-1.839	0.022	1.853	82.829	-28.743	72.523	-2.268	0.948	-0.429	11.449		173	210	early	3	3	3.5	20	1
1_4	1	Q.robur		solid	0.278	3.751	13.512	-28.891	70.736	-1.882	0.282	3.340	11.855	-28.814	71.668	-2.254	0.077	-0.372	0.931		176	172	early	3.5	3.5	3.5	0	10,11,12
1_4	1	Q.robur		soluble	0.046	2.032	44.239	-28.457	75.971	-1.882	0.044	1.926	43.629	-28.112	80.129	-2.254	0.345	-0.372	4.159		176	172	early	3.5	3.5	3.5	0	10,11,12
1_40	1	Q.robur		solid	0.238	3.399	14.295	-29.547	62.813	-1.922	0.230	3.596	15.610	-29.861	59.027	-2.308	-0.314	-0.386	-3.786		199	226	early	3	3.5	3	0	1
1_40	1	Q.robur		soluble	0.036	2.077	58.284	-29.355	65.142	-1.922	0.029	2.191	76.725	-29.337	65.349	-2.308	0.018	-0.386	0.206		199	226	early	3	3.5	3	0	1
1_41	1	Q.robur		solid	0.229	3.576	15.589	-29.115	68.035	-1.974	0.200	3.800	19.018	-29.881	58.785	-2.125	-0.766	-0.151	-9.250		166	160	late	2	2	1.5	0	1
1_41	1	Q.robur		soluble	0.014	1.971	139.093	-28.793	71.914	-1.974	0.013	1.867	149.239	-28.740	72.562	-2.125	0.053	-0.151	0.648		166	160	late	2	2	1.5	0	1
1_42	1	Q.robur		solid	0.267	3.875	14.487	-29.676	61.256	-2.393	0.284	3.835	13.505	-29.557	62.700	-2.772	0.119	-0.379	1.444		174	166	early	3	3	2.5	30	10,11,12
1_42	1	Q.robur		soluble	0.039	2.031	51.977	-29.296	65.845	-2.393	0.026	1.992	75.463	-27.125	92.005	-2.772	2.171	-0.379	26.159		174	166	early	3	3	2.5	30	10,11,12
1_43	1	Q.robur		solid	0.207	2.928	14.176	-30.074	56.442	-2.345	0.195	3.263	16.710	-29.893	58.637	-2.303	0.181	0.042	2.195		157	204	late	2.5	2.5	2.5	50	1
1_43	1	Q.robur		soluble	0.020	2.239	112.761	-30.322	53.445	-2.345	0.032	2.257	70.806	-27.910	82.560	-2.303	2.412	0.042	29.114		157	204	late	2.5	2.5	2.5	50	1
1_44	1	Q.robur		solid	0.275	3.230	11.743	-31.619	37.737	-1.734	0.269	4.267	15.898	-29.500	63.380	-2.118	2.119	-0.384	25.643		185	150	early	3	2.5	2.5	0	1
1_44	1	Q.robur		soluble	0.029	1.945	66.639	-28.730	72.680	-1.734	0.037	1.795	48.428	-27.259	90.389	-2.118	1.471	-0.384	17.709		185	150	early	3	2.5	2.5	0	1
1_45	1	Q.robur		solid	0.180	2.789	15.360	-29.479	63.634	-1.681	0.200	3.689	18.477	-29.244	66.479	-1.821	0.235	-0.140	2.845		196	160	late	2.5	2.5	2.5	0	10,11,12
1_45	1	Q.robur		soluble	0.012	1.897	153.416	-30.051	56.728	-1.681	0.013	1.868	142.366	-28.999	69.439	-1.821	1.052	-0.140	12.711		196	160	late	2.5	2.5	2.5	0	10,11,12
1_46	1	Q.robur		solid	0.234	3.392	14.480	-29.347	65.238	-1.769	0.180	3.376	18.744	-29.428	64.256	-2.254	-0.081	-0.485	-0.981		181	222	late	2	1.5	2	20	10,11,12
1_46	1	Q.robur		soluble	0.018	2.039	116.524	-30.026	57.033	-1.769	0.047	2.256	48.119	-28.762	72.291	-2.254	1.264	-0.485	15.257		181	222	late	2	1.5	2	20	10,11,12
1_47	1	Q.robur		solid	0.200	3.554	17.725	-29.313	65.647	-1.962	0.202	3.099	15.330	-29.527	63.065	-2.346	-0.214	-0.384	-2.582		151	164	early	3	3.5	3.5	10	1
1_47	1	Q.robur		soluble	0.017	1.832	105.099	-29.848	59.184	-1.962	0.027	2.164	79.413	-28.357	77.172	-2.346	1.491	-0.384	17.989		151	164	early	3	3.5	3.5	10	1
1_48	1	Q.robur		solid	0.226	3.656	16.157	-28.803	71.797	-1.840	0.230	3.548	15.407	-28.783	72.038	-2.084	0.020	-0.244	0.241		222	198	early	3	3	3	40	10,11,12
1_48	1	Q.robur		soluble	0.018	2.109	114.001	-28.905	70.570	-1.840	0.026	2.117	82.113	-28.530	75.088	-2.084	0.375	-0.244	4.518		222	198	early	3	3	3	40	10,11,12
1_49	1	Q.robur		solid	0.247	4.016	16.267	-29.569	62.550	-2.010	0.205	3.530	17.282	-30.136	55.696	-2.492	-0.567	-0.482	-6.854		226	204	late	2.5	2.5	2.5	0	10,11,12
1_49	1	Q.robur		soluble	0.017	2.122	122.030	-29.260	66.286	-2.010	0.027	2.172	81.691	-28.089	80.400	-2.492	1.171	-0.482	14.114		226	204	late	2.5	2.5	2.5	0	10,11,12
1_5	1	Q.robur		solid	0.229	3.799	16.552	-28.582	74.462	-2.016	0.159	2.795	17.627	-29.022	69.162	-2.429	-0.440	-0.413	-5.299		192	199	late	2.5	2.5	2	2	1
1_5	1	Q.robur		soluble	0.016	1.904	121.923	-28.440	76.172	-2.016	0.023	1.937	82.981	-28.027	81.153	-2.429	0.413	-0.413	4.981		192	199	late	2.5	2.5	2	2	1
1_50	1	Q.robur		solid	0.212	3.426	16.138	-29.677	61.249	-1.852	0.209	3.712	17.776	-29.985	57.527	-2.308	-0.308	-0.456	-3.722		217	218	early	3	3	3	40	1
1_50	1	Q.robur		soluble	0.038	2.116	56.117	-29.071	68.564	-1.852	0.034	1.986	58.631	-28.117	80.065	-2.308	0.954	-0.456	11.501		217	218	early	3	3	3	40	1
1_53	1	Q.robur		solid	0.188	2.864	15.264	-29.724	60.679	-1.965	0.241	3.345	13.871	-30.073	56.458	-2.53	-0.349	-0.565	-4.221		238	242	early	2.5	3	3	40	10,11,12
1_53	1	Q.robur		soluble	0.020	2.097	105.051	-29.893	58.639	-1.965	0.040	2.314	57.680	-29.300	65.806	-2.53	0.593	-0.565	7.167		238	242	early	2.5	3	3	40	10,11,12
1_54	1	Q.robur		solid	0.271	3.710	13.664	-31.457	39.702	-1.505	0.294	3.931	13.399	-31.304	41.549	-2.179	0.153	-0.674	1.847		105	148	early	3	3.5	3	0	1
1_54	1	Q.robur		soluble	0.025	1.896	76.996	-28.250	78.471	-1.505	0.025	1.746	69.457	-26.904	94.659	-2.179	1.346	-0.674	16.188		105	148	early	3	3.5	3	0	1
1_55	1	Q.robur		solid	0.289	4.303	14.900	-29.054	68.772	-1.678	0.232	3.456	14.875	-29.432	64.205	-2.212	-0.378	-0.534	-4.568		172	171	early	3	3	2.5	5	10,11,12
1_55	1	Q.robur		soluble	0.023	1.594	69.590	-29.326	65.482	-1.678	0.016	1.906	120.940	-28.546	74.895	-2.212	0.780	-0.534	9.413		172	171	early	3	3	2.5	5	10,11,12
1_56	1	Q.robur		solid	0.284	4.314	15.187	-30.483	51.504	-1.697	0.281	3.765	13.389	-30.798	47.689	-1.97	-0.315	-0.273	-3.815	S	150	163	early	3	3	3.5	0	10,11,12
1_56	1	Q.robur		soluble	0.029	1.429	49.269	-30.638	49.625	-1.697	0.028	1.466	51.813	-29.977	57.619	-1.97	0.661	-0.273	7.993	S	150	163	early	3	3	3.5	0	10,11,12
1_57	1	Q.robur		solid	0.228	3.836	16.795	-29.466	63.796	-1.922	0.213	3.469	16.264	-29.439	64.122	-2.346	0.027	-0.424	0.326		178	225	early	3	3.5	3.5	10	10,11,12
1_57	1	Q.robur		soluble	0.031	2.047	65.763	-29.601	62.162	-1.922	0.035	2.227	63.336	-28.991	69.529	-2.346	0.610	-0.424	7.366		178	225	early	3	3.5	3.5	10	10,11,12
1_58	1	Q.robur		solid	0.226	3.757	16.602	-30.056	56.662	-1.706	0.215	3.076	14.303	-30.460	51.773	-2.165	-0.404	-0.459	-4.889		203	228	early	2.5	3	3	2	1
1_58	1	Q.robur		soluble	0.039	1.980	51.247	-29.066	68.629	-1.706	0.043	1.986	45.942	-29.000	69.424	-2.165	0.066	-0.459	0.795		203	228	early	2.5	3	3	2	1
1_61	1	Q.robur		solid	0.217	3.911	17.992	-29.478	63.646	-2.629	0.177	3.205	18.148	-29.561	62.646	-3.023	-0.083	-0.394	-1.000		218	231	late	3	2	2.5	50	1
1_61	1	Q.robur		soluble	0.012	1.931	154.621	-29.377	64.868	-2.629	0.037	2.378	64.324	-28.774	72.149	-3.023	0.603	-0.394	7.281		218	231	late	3	2	2.5	50	1
1_62	1	Q.robur		solid	0.315	4.123	13.069	-29.181	67.241	-1.764	0.231	3.242	14.014	-29.134	67.801	-2.335	0.047	-0.571	0.560		195	250	early	3	2.5	2	2	10,11,12
1_62	1	Q.robur		soluble	0.055	1.756	31.916	-27.712	84.943	-1.764	0.067	1.743	25.969	-27.350	89.296	-2.335	0.362	-0.571	4.352		195	250	early	3	2.5	2	2	10,11,12
1_63	1	Q.robur		solid	0.255	3.359	13.172	-29.013	69.268	-1.716	0.208	2.730	13.110	-29.205	66.947	-2.1	-0.192	-0.384	-2.321		176	208	early	3	2.5	2.5	0	1
1_63	1	Q.robur		soluble	0.046	1.818	39.511	-27.592	86.391	-1.716	0.061	1.374	22.400	-28.421	76.401	-2.1	-0.829	-0.384	-9.990		176	208	early	3	2.5	2.5	0	1
1_64	1	Q.robur		solid	0.242	3.630	14.984	-29.143	67.691	-2.220	0.231	3.646	15.796	-29.169	67.385	-2.386	-0.026	-0.166	-0.307		214	209	late	2.5	2	2	30	1
1_64	1	Q.robur		soluble	0.020	2.348	116.614	-28.730	72.681	-2.220	0.033	2.367	72.478	-27.375	88.999	-2.386	1.355	-0.166	16.317		214	209	late	2.5	2	2	30	1
1_65	1	Q.robur		soluble	0.028	2.043	74.072	-27.239	90.638	-1.648	0.038	2.202	57.961	-27.491	87.606	-2.476	-0.252	-0.828	-3.032	T	208	147	early	3	3.5	3	2	10,11,12
1_65	1	Q.robur		solid	0.259	3.239	12.477	-28.074	80.588	-1.648	0.224	3.703	16.524	-28.396	76.707	-2.476	-0.322	-0.828	-3.881	T	208	147	early	3	3.5	3	2	10,11,12
1_66	1	Q.robur	Set1	solid	0.295	3.759	12.727	-30.185	55.104	-1.738	0.324	3.960	12.209	-30.026	57.030	-2.001	0.159	-0.263	1.926		161	183	early	3	3.5	3.5	0	1
1_66	1	Q.robur	Set1	soluble	0.041	1.811	44.394	-29.710	60.850	-1.738	0.040	1.627	40.629	-29.321	65.552	-2.001	0.389	-0.263	4.702		161	183	early	3	3.5	3.5	0	1
1_67	1	Q.robur	Set2	solid	0.205	2.897	13.927	-29.589	62.313	-2.016	0.230	3.656	15.908	-29.706	60.896	-2.03	-0.117	-0.014	-1.417		189	182	late	2.5	2	2.5	40	1
1_67	1	Q.robur	Set2	soluble	0.019	1.691	89.017	-29.126	67.907	-2.016	0.019	1.723	92.856	-29.064	68.653	-2.03	0.062	-0.014	0.745		189	182	late	2.5	2	2.5	40	1
1_68	1	Q.robur		solid	0.313	4.516	14.439	-29.234	66.594	-1.849	0.282	3.748	13.309	-28.988	69.562	-3.207	0.246	-1.358	2.968		191	153	early	3	3	3	0	10,11,12
1_68	1	Q.robur		soluble	0.041	1.778	43.297	-29.009	69.311	-1.849	0.027	1.842	68.953	-28.547	74.884	-3.207	0.462	-1.358	5.573		191	153	early	3	3	3	0	10,11,12
1_69	1	Q.robur		solid	0.246	4.082	16.585	-29.339	65.336	-1.623	0.284	4.990	17.535	-29.303	65.759	-2.132	0.036	-0.509	0.424		161	243	late	3	2	2	0	1
1_69	1	Q.robur		soluble	0.012	1.547	130.536	-29.708	60.876	-1.623	0.017	2.018	119.873	-27.827	83.555	-2.132	1.881	-0.509	22.679		161	243	late	3	2	2	0	1
1_7	1	Q.robur		solid	0.228	3.422	15.025	-28.751	72.425	-1.965	0.258	3.560	13.811	-29.165	67.432	-2.723	-0.414	-0.758	-4.993	T	216	203	early	3	3	3	30	1
1_7	1	Q.robur		soluble	0.066	2.040	30.948	-28.163	79.520	-1.965	0.043	2.137	50.277	-27.616	86.103	-2.723	0.547	-0.758	6.583	T	216	203	early	3	3	3	30	1
1_71	1	Q.robur	Set1	solid	0.265	3.794	14.312	-29.575	62.478	-1.965	0.309	3.701	11.959	-29.295	65.860	-2.451	0.280	-0.486	3.382		198	192	early	3	3	3	20	10,11,12
1_71	1	Q.robur	Set1	soluble	0.028	1.808	65.526	-28.998	69.443	-1.965	0.265	3.794	14.312	-29.575	62.478	-2.451	-0.577	-0.486	-6.965		198	192	early	3	3	3	20	10,11,12
1_72	1	Q.robur		solid	0.252	3.674	14.579	-30.100	56.136	-1.545	0.313	4.511	14.435	-30.212	54.773	-2.403	-0.112	-0.858	-1.363		99	126	early	3	3	3.5	0	10,11,12
1_72	1	Q.robur		soluble	0.022	1.967	89.271	-28.455	76.001	-1.545	0.041	2.030	49.128	-26.695	97.171	-2.403	1.760	-0.858	21.171		99	126	early	3	3	3.5	0	10,11,12
1_73	1	Q.robur	Set2	solid	0.267	3.709	13.911	-29.584	62.371	-1.718	0.220	3.465	15.720	-30.193	55.010	-2.348	-0.609	-0.630	-7.361		184	192	late	2.5	2.5	2	60	1
1_73	1	Q.robur	Set2	soluble	0.024	2.037	83.809	-28.811	71.699	-1.718	0.032	2.104	65.678	-27.635	85.868	-2.348	1.176	-0.630	14.169		184	192	late	2.5	2.5	2	60	1
1_74	1	Q.robur		solid	0.281	4.102	14.578	-29.133	67.813	-1.904	0.243	3.998	16.418	-29.181	67.234	-2.728	-0.048	-0.824	-0.579		222	224	early	3	2.5	2.5	70	10,11,12
1_74	1	Q.robur		soluble	0.020	1.799	89.049	-27.877	82.957	-1.904	0.065	2.084	31.995	-27.789	84.018	-2.728	0.088	-0.824	1.062		222	224	early	3	2.5	2.5	70	10,11,12
1_75	1	Q.robur		solid	0.233	3.429	14.726	-29.940	58.072	-1.828	0.259	3.738	14.456	-29.399	64.602	-2.184	0.541	-0.356	6.530		169	208	early	3	2.5	2.5	2	1
1_75	1	Q.robur		soluble	0.041	2.138	51.582	-29.323	65.527	-1.828	0.028	1.884	66.820	-28.553	74.812	-2.184	0.770	-0.356	9.285		169	208	early	3	2.5	2.5	2	1
1_76	1	Q.robur		solid	0.385	4.339	11.258	-29.310	65.675	-1.904	0.340	4.372	12.856	-29.529	63.037	-2.07	-0.219	-0.166	-2.638		118	158	early	3	3	3.5	0	1
1_76	1	Q.robur		soluble	0.034	1.674	48.601	-29.502	63.356	-1.904	0.023	1.733	74.485	-29.226	66.692	-2.07	0.276	-0.166	3.336		118	158	early	3	3	3.5	0	1
1_77	1	Q.robur		solid	0.287	3.627	12.635	-29.195	67.069	-2.120	0.285	3.934	13.828	-28.996	69.469	-2.25	0.199	-0.130	2.400		173	232	early	3	2.5	2.5	0	1
1_77	1	Q.robur		soluble	0.034	1.924	56.467	-29.674	61.285	-2.120	0.042	1.807	43.051	-28.898	70.651	-2.25	0.776	-0.130	9.366		173	232	early	3	2.5	2.5	0	1
1_78	1	Q.robur		solid	0.240	3.529	14.731	-29.952	57.925	-1.956	0.265	3.700	13.937	-29.853	59.119	-2.147	0.099	-0.191	1.194		199	200	early	3	3.5	3	5	1
1_78	1	Q.robur		soluble	0.072	2.088	29.102	-29.767	60.155	-1.956	0.037	1.973	53.069	-29.368	64.985	-2.147	0.399	-0.191	4.829		199	200	early	3	3.5	3	5	1
1_79	1	Q.robur		solid	0.187	3.373	18.056	-30.213	54.764	-2.275	0.258	3.939	15.257	-30.417	52.303	-2.537	-0.204	-0.262	-2.461		197	211	early	3	2.5	3	0	1
1_79	1	Q.robur		soluble	0.055	2.117	38.779	-28.438	76.203	-2.275	0.031	1.978	63.946	-28.448	76.076	-2.537	-0.010	-0.262	-0.127		197	211	early	3	2.5	3	0	1
1_8	1	Q.robur	Set2	solid	0.206	3.197	15.509	-31.372	40.726	-2.142	0.227	3.418	15.037	-31.693	36.837	-2.298	-0.321	-0.156	-3.890	S	153	187	late	2.5	2.5	2	30	1
1_8	1	Q.robur	Set2	soluble	0.017	2.043	123.259	-31.172	43.157	-2.142	0.016	1.980	122.321	-30.566	50.489	-2.298	0.606	-0.156	7.333	S	153	187	late	2.5	2.5	2	30	1
1_82	1	Q.robur		solid	0.283	3.613	12.778	-28.642	73.742	-3.201	0.238	3.534	14.845	-28.934	70.225	-2.394	-0.292	0.807	-3.518		159	227	early	3	3	3	2	1
1_82	1	Q.robur		soluble	0.037	1.760	47.381	-27.873	83.005	-3.201	0.040	2.062	51.274	-28.498	75.472	-2.394	-0.625	0.807	-7.533		159	227	early	3	3	3	2	1
1_83	1	Q.robur		solid	0.256	3.327	13.008	-28.213	78.916	-1.720	0.253	3.748	14.752	-28.440	76.181	-2.84	-0.227	-1.120	-2.735	T	197	210	early	3	3	3	5	1
1_83	1	Q.robur		soluble	0.042	2.236	53.070	-26.704	97.066	-1.720	0.047	1.967	42.189	-27.330	89.537	-2.84	-0.626	-1.120	-7.529	T	197	210	early	3	3	3	5	1
1_84	1	Q.robur		solid	0.228	3.034	13.290	-29.247	66.440	-1.741	0.269	3.931	14.633	-29.150	67.615	-2.135	0.097	-0.394	1.175		176	205	late	2.5	1.5	2	0	10,11,12
1_84	1	Q.robur		soluble	0.019	2.034	105.045	-28.745	72.495	-1.741	0.022	1.945	89.624	-27.494	87.568	-2.135	1.251	-0.394	15.074		176	205	late	2.5	1.5	2	0	10,11,12
1_85	1	Q.robur		soluble	0.032	1.853	58.134	-27.614	86.128	-2.201	0.069	1.991	28.896	-27.058	92.812	-2.484	0.556	-0.283	6.684	T	195	237	early	3	3	2.5	10	10,11,12
1_85	1	Q.robur		solid	0.342	3.830	11.188	-28.419	76.424	-2.201	0.278	3.973	14.308	-28.234	78.656	-2.484	0.185	-0.283	2.232	T	195	237	early	3	3	2.5	10	10,11,12
1_86	1	Q.robur	Set1	solid	0.289	4.017	13.911	-30.334	53.299	-1.790	0.307	4.027	13.127	-29.936	58.113	-2.111	0.398	-0.321	4.814		145	187	early	3	2.5	2.5	2	1
1_86	1	Q.robur	Set1	soluble	0.030	1.974	66.099	-30.482	51.517	-1.790	0.029	1.969	67.082	-29.166	67.414	-2.111	1.316	-0.321	15.897		145	187	early	3	2.5	2.5	2	1
1_88	1	Q.robur		soluble	0.014	2.135	151.548	-30.617	49.880	-1.667	0.015	2.082	140.583	-29.954	57.899	-2.069	0.663	-0.402	8.019	S	150	166	late	2.5	2.5	3	0	1
1_88	1	Q.robur		solid	0.235	3.484	14.822	-30.875	46.751	-1.667	0.239	3.937	16.459	-31.270	41.971	-2.069	-0.395	-0.402	-4.781	S	150	166	late	2.5	2.5	3	0	1
1_89	1	Q.robur		solid	0.219	2.887	13.156	-29.584	62.376	-2.213	0.242	3.270	13.537	-29.386	64.760	-2.452	0.198	-0.239	2.384		201	250	early	2.5	3	2.5	100	1
1_89	1	Q.robur		soluble	0.033	2.242	67.449	-29.270	66.162	-2.213	0.036	2.313	64.799	-28.620	74.010	-2.452	0.650	-0.239	7.848		201	250	early	2.5	3	2.5	100	1
1_9	1	Q.robur		solid	0.209	3.053	14.617	-29.820	59.513	-2.014	0.223	3.642	16.299	-30.027	57.011	-2.34	-0.207	-0.326	-2.502		159	168	late	2.5	2.5	2.5	0	1
1_9	1	Q.robur		soluble	0.014	1.812	125.925	-29.878	58.821	-2.014	0.016	2.000	125.119	-28.630	73.883	-2.34	1.248	-0.326	15.062		159	168	late	2.5	2.5	2.5	0	1
1_90	1	Q.robur		solid	0.227	4.315	19.024	-30.028	57.001	-1.336	0.232	3.787	16.298	-30.023	57.061	-2.161	0.005	-0.825	0.060		226	206	late	3	2	2.5	0	1
1_90	1	Q.robur		soluble	0.010	1.151	113.913	-29.662	61.424	-1.336	0.030	2.030	66.954	-27.990	81.594	-2.161	1.672	-0.825	20.170		226	206	late	3	2	2.5	0	1
1_92	1	Q.robur		solid	0.230	3.612	15.692	-30.251	54.310	-1.667	0.242	3.977	16.419	-29.701	60.954	-2.096	0.550	-0.429	6.645		220	230	late	2.5	2.5	2.5	10	1
1_92	1	Q.robur		soluble	0.013	1.879	148.897	-30.360	52.986	-1.667	0.029	1.974	69.157	-28.347	77.294	-2.096	2.013	-0.429	24.309		220	230	late	2.5	2.5	2.5	10	1
1_93	1	Q.robur		solid	0.307	4.029	13.118	-29.626	61.859	-1.802	0.249	3.797	15.263	-29.735	60.551	-2.239	-0.109	-0.437	-1.307		246	161	early	2.5	3.5	3	0	10,11,12
1_93	1	Q.robur		soluble	0.019	1.884	98.535	-29.351	65.181	-1.802	0.033	2.027	61.185	-28.208	78.972	-2.239	1.143	-0.437	13.791		246	161	early	2.5	3.5	3	0	10,11,12
1_94	1	Q.robur		solid	0.234	3.599	15.347	-28.630	73.887	-1.576	0.258	3.590	13.912	-28.839	71.363	-2.056	-0.209	-0.480	-2.524	T	206	204	early	3	3	3	30	1
1_94	1	Q.robur		soluble	0.028	1.882	67.887	-28.159	79.560	-1.576	0.034	1.880	54.833	-27.732	84.701	-2.056	0.427	-0.480	5.141	T	206	204	early	3	3	3	30	1
1_95	1	Q.robur		solid	0.285	4.009	14.047	-29.665	61.393	-1.854	0.319	3.976	12.448	-29.434	64.182	-1.927	0.231	-0.073	2.789		171	196	early	2.5	3	3	0	1
1_95	1	Q.robur		soluble	0.038	1.754	45.702	-29.098	68.236	-1.854	0.024	1.738	72.116	-28.563	74.692	-1.927	0.535	-0.073	6.456		171	196	early	2.5	3	3	0	1
1_97	1	Q.robur		soluble	0.026	1.839	71.992	-27.556	86.819	-1.781	0.037	2.105	57.614	-25.770	108.271	-2.674	1.786	-0.893	21.453	T	239	162	early	2.5	3	3	0	10,11,12
1_97	1	Q.robur		solid	0.272	3.839	14.125	-27.743	84.574	-1.781	0.270	3.894	14.369	-27.531	87.117	-2.674	0.212	-0.893	2.544	T	239	162	early	2.5	3	3	0	10,11,12
1_98	1	Q.robur	Set1	solid	0.205	3.798	18.536	-29.436	64.160	-1.839	0.213	3.483	16.328	-29.943	58.030	-3.253	-0.507	-1.414	-6.130		208	186	early	3	3	3.5	0	1
1_98	1	Q.robur	Set1	soluble	0.032	1.708	54.205	-29.758	60.266	-1.839	0.035	2.167	61.715	-29.316	65.609	-3.253	0.442	-1.414	5.343		208	186	early	3	3	3.5	0	1
1_99	1	Q.robur		solid	0.272	3.741	13.732	-28.840	71.347	-1.654	0.283	3.835	13.534	-28.579	74.501	-2.293	0.261	-0.639	3.153	T	220	238	early	2.5	3	2	0	1
1_99	1	Q.robur		soluble	0.021	1.685	80.404	-28.309	77.760	-1.654	0.039	1.951	49.865	-27.610	86.173	-2.293	0.699	-0.639	8.413	T	220	238	early	2.5	3	2	0	1
2_1	2	Q.robur		soluble	0.034	1.900	56.600	-27.450	88.097	-1.947	0.057	1.860	32.700	-26.330	101.555	-2.593	1.120	-0.646	13.457	T	205	157	early	3	2.5	3	40	7
2_1	2	Q.robur		solid	0.282	3.470	12.300	-27.580	86.533	-1.947	0.301	3.790	12.500	-27.600	86.293	-2.593	-0.020	-0.646	-0.241	T	205	157	early	3	2.5	3	40	7
2_10	2	Q.petraea		solid	0.250	4.060	16.300	-28.970	69.784	-1.536	0.269	4.330	16.100	-29.420	64.352	-2.043	-0.450	-0.507	-5.433		104	121	early	3.5	2.5	4	0
2_10	2	Q.petraea		soluble	0.034	1.580	45.900	-29.210	66.888	-1.536	0.029	1.800	62.000	-28.900	70.629	-2.043	0.310	-0.507	3.741		104	121	early	3.5	2.5	4	0
2_100	2	Q.petraea		solid	0.292	3.890	13.300	-27.820	83.645	-1.744	0.320	3.940	12.300	-27.760	84.367	-2.297	0.060	-0.553	0.722	T	161	210	early	3	3	3	0
2_100	2	Q.petraea		soluble	0.020	1.820	89.500	-27.630	85.932	-1.744	0.027	1.770	66.000	-26.080	104.554	-2.297	1.550	-0.553	18.622	T	161	210	early	3	3	3	0
2_101	2	Q.petraea		solid	0.204	3.516	17.242	-30.161	55.401	-1.627	0.216	3.567	16.516	-30.575	50.389	-2.121	-0.414	-0.494	-5.012	S	138	202	late	2	2	2	0
2_101	2	Q.petraea		soluble	0.015	1.658	109.035	-30.917	46.247	-1.627	0.017	2.028	119.109	-29.598	62.203	-2.121	1.319	-0.494	15.956	S	138	202	late	2	2	2	0
2_12	2	Q.petraea	Set1	solid	0.251	3.780	15.000	-28.370	77.020	-2.236	0.254	3.900	15.300	-28.070	80.634	-2.378	0.300	-0.142	3.614	T	147	176	early	3	3	2.5	50	7
2_12	2	Q.petraea	Set1	soluble	0.041	2.000	48.600	-27.640	85.811	-2.236	0.037	2.130	58.100	-26.080	104.554	-2.378	1.560	-0.142	18.743	T	147	176	early	3	3	2.5	50	7
2_14	2	Q.petraea		solid	0.259	3.604	13.931	-30.790	47.787	-1.650	0.282	4.277	15.247	-31.170	43.182	-2.144	-0.380	-0.494	-4.605		121	163	late	2.5	2.5	3	0
2_14	2	Q.petraea		soluble	0.020	1.647	80.446	-30.108	56.031	-1.650	0.033	1.925	58.327	-27.959	81.969	-2.144	2.149	-0.494	25.938		121	163	late	2.5	2.5	3	0
2_15	2	Q.petraea		soluble	0.037	1.720	46.900	-26.770	96.271	-1.918	0.049	1.950	40.300	-26.600	98.313	-2.49	0.170	-0.572	2.042	T	181	238	early	3	3	3.5	2
2_15	2	Q.petraea		solid	0.246	3.960	16.100	-27.130	91.945	-1.918	0.262	4.170	15.900	-27.630	85.932	-2.49	-0.500	-0.572	-6.014	T	181	238	early	3	3	3.5	2
2_16	2	Q.petraea		solid	0.255	4.510	17.700	-30.880	46.691	-1.687	0.230	3.760	16.400	-29.880	58.793	-2.442	1.000	-0.755	12.102		159	208	early	3	3	3	0	7
2_16	2	Q.petraea		soluble	0.037	1.420	38.200	-30.530	50.930	-1.687	0.025	2.190	86.200	-27.910	82.561	-2.442	2.620	-0.755	31.632		159	208	early	3	3	3	0	7
2_17	2	Q.robur		solid	0.261	3.870	14.800	-29.580	62.419	-2.134	0.252	3.530	14.000	-29.350	65.197	-2.537	0.230	-0.403	2.778		184	177	early	3	3	3	5	7
2_17	2	Q.robur		soluble	0.063	2.370	37.900	-29.240	66.525	-2.134	0.038	2.170	57.700	-28.510	75.332	-2.537	0.730	-0.403	8.807		184	177	early	3	3	3	5	7
2_2	2	Q.petraea	Set1	solid	0.231	3.750	16.200	-29.160	67.491	-2.000	0.265	3.960	15.000	-29.170	67.370	-2.07	-0.010	-0.070	-0.121		172	181	early	3	2.5	2.5	2	7
2_2	2	Q.petraea	Set1	soluble	0.029	1.980	67.200	-29.160	67.491	-2.000	0.023	1.720	73.300	-28.560	74.730	-2.07	0.600	-0.070	7.238		172	181	early	3	2.5	2.5	2	7
2_20	2	Q.robur		solid	0.233	3.840	16.500	-29.510	63.265	-2.094	0.298	3.990	13.400	-29.530	63.023	-2.083	-0.020	0.011	-0.242		181	184	early	3	3	2.5	0	7
2_20	2	Q.robur		soluble	0.040	2.000	49.600	-28.720	72.800	-2.094	0.029	1.760	61.100	-28.010	81.357	-2.083	0.710	0.011	8.557		181	184	early	3	3	2.5	0	7
2_21	2	Q.petraea		solid	0.208	3.390	16.300	-30.150	55.528	-2.055	0.232	3.680	15.900	-30.090	56.254	-2.356	0.060	-0.301	0.726		172	174	early	3	2.5	2.5	20
2_21	2	Q.petraea		soluble	0.027	1.680	61.700	-29.760	60.244	-2.055	0.024	1.680	69.800	-28.570	74.609	-2.356	1.190	-0.301	14.365		172	174	early	3	2.5	2.5	20
2_22	2	Q.petraea		solid	0.224	3.890	17.400	-29.200	67.008	-1.648	0.258	3.830	14.800	-29.330	65.439	-2.259	-0.130	-0.611	-1.570		181	197	early	3.5	3	3.5	0
2_22	2	Q.petraea		soluble	0.040	1.880	46.700	-29.120	67.974	-1.648	0.020	1.880	94.100	-28.570	74.609	-2.259	0.550	-0.611	6.635		181	197	early	3.5	3	3.5	0
2_23	2	Q.petraea		solid	0.245	3.870	15.800	-29.050	68.819	-1.665	0.286	3.840	13.500	-28.730	72.680	-2.084	0.320	-0.419	3.861		165	203	early	3.5	3	3	0	10,11,12
2_23	2	Q.petraea		soluble	0.033	1.870	56.700	-29.280	66.042	-1.665	0.032	1.920	59.200	-27.830	83.524	-2.084	1.450	-0.419	17.482		165	203	early	3.5	3	3	0	10,11,12
2_24	2	Q.petraea		solid	0.290	4.352	14.994	-29.670	61.331	-1.710	0.295	3.760	12.700	-29.250	66.405	-2.399	0.420	-0.689	5.073		144	175	early	3.5	3	3.5	0
2_24	2	Q.petraea		soluble	0.030	1.620	53.900	-29.710	60.848	-1.710	0.029	1.880	65.600	-26.460	99.994	-2.399	3.250	-0.689	39.146		144	175	early	3.5	3	3.5	0
2_25	2	Q.robur		soluble	0.012	2.218	179.026	-30.996	45.287	-1.591	0.037	2.437	66.313	-30.068	56.517	-2.119	0.928	-0.528	11.230	S	228	174	late	2.5	2.5	2	30	7
2_25	2	Q.robur		solid	0.148	2.353	15.952	-31.170	43.172	-1.591	0.167	3.201	19.237	-31.164	43.252	-2.119	0.006	-0.528	0.080	S	228	174	late	2.5	2.5	2	30	7
2_28	2	Q.robur		solid	0.278	4.480	16.100	-28.520	75.212	-2.556	0.259	4.060	15.600	-30.630	49.719	-1.901	-2.110	0.655	-25.493		215	221	early	3	3	2	0	7
2_28	2	Q.robur		soluble	0.032	1.710	52.600	-28.590	74.368	-2.556	0.018	1.590	87.400	-30.250	54.318	-1.901	-1.660	0.655	-20.050		215	221	early	3	3	2	0	7
2_29	2	Q.petraea		solid	0.270	4.196	15.562	-30.037	56.889	-1.815	0.221	4.165	18.840	-29.412	64.454	-2.159	0.625	-0.344	7.565		204	170	late	2.5	2.5	3	0
2_29	2	Q.petraea		soluble	0.013	2.186	169.605	-30.195	54.984	-1.815	0.022	2.045	91.347	-27.523	87.219	-2.159	2.672	-0.344	32.235		204	170	late	2.5	2.5	3	0
2_3	2	Q.petraea		solid	0.257	3.700	14.400	-28.420	76.417	-1.602	0.272	3.660	13.400	-28.420	76.417	-2.239	0.000	-0.637	0.000	T	169	158	early	3	2.5	2.5	0
2_3	2	Q.petraea		soluble	0.046	1.960	42.900	-27.320	89.661	-1.602	0.054	1.800	33.400	-26.670	97.473	-2.239	0.650	-0.637	7.812	T	169	158	early	3	2.5	2.5	0
2_30	2	Q.petraea		solid	0.246	4.420	18.000	-29.900	58.551	-1.889	0.152	2.790	18.300	-29.610	62.056	-2.451	0.290	-0.562	3.505		177	171	early	2.5	3	3.5	0
2_30	2	Q.petraea		soluble	0.044	2.200	49.900	-28.960	69.905	-1.889	0.032	2.020	62.500	-27.690	85.210	-2.451	1.270	-0.562	15.305		177	171	early	2.5	3	3.5	0
2_31	2	Q.petraea	Set1	solid	0.214	3.900	18.200	-29.580	62.419	-1.841	0.216	3.710	17.100	-29.220	66.767	-2.266	0.360	-0.425	4.348		144	188	early	3	3	3	100	7
2_31	2	Q.petraea	Set1	soluble	0.047	2.150	46.300	-29.640	61.694	-1.841	0.040	2.060	51.900	-28.070	80.634	-2.266	1.570	-0.425	18.941		144	188	early	3	3	3	100	7
2_32	2	Q.robur		solid	0.214	2.985	13.944	-29.845	59.215	-1.395	0.261	4.436	17.005	-30.219	54.689	-1.651	-0.374	-0.256	-4.526		216	192	late	2	2	2	0	7
2_32	2	Q.robur		soluble	0.017	1.878	107.684	-30.761	48.135	-1.395	0.016	2.028	123.716	-29.230	66.646	-1.651	1.531	-0.256	18.511		216	192	late	2	2	2	0	7
2_33	2	Q.robur		solid	0.167	3.101	18.508	-29.482	63.602	-1.316	0.254	3.961	15.580	-29.745	60.426	-1.658	-0.263	-0.342	-3.176		209	187	late	2.5	1.5	2	0	7
2_33	2	Q.robur		soluble	0.014	2.433	168.030	-27.883	82.892	-1.316	0.016	1.994	125.590	-30.223	54.642	-1.658	-2.340	-0.342	-28.251		209	187	late	2.5	1.5	2	0	7
2_34	2	Q.petraea		solid	0.187	3.797	20.340	-28.796	71.883	-1.380	0.194	3.223	16.629	-29.656	61.497	-2.03	-0.860	-0.650	-10.386		178	137	late	2.5	2.5	2	0
2_34	2	Q.petraea		soluble	0.011	1.681	146.368	-29.517	63.185	-1.380	0.021	2.255	108.065	-27.931	82.309	-2.03	1.586	-0.650	19.125		178	137	late	2.5	2.5	2	0
2_35	2	Q.robur		solid	0.204	4.060	19.900	-28.850	71.232	-2.108	0.221	3.720	16.800	-28.970	69.784	-2.435	-0.120	-0.327	-1.448		226	243	early	3	3	2.5	0	7
2_35	2	Q.robur		soluble	0.042	1.990	47.800	-29.030	69.060	-2.108	0.043	2.180	51.100	-28.000	81.478	-2.435	1.030	-0.327	12.417		226	243	early	3	3	2.5	0	7
2_36	2	Q.petraea		solid	0.288	4.150	14.400	-29.180	67.250	-1.852	0.347	4.560	13.100	-28.620	74.006	-1.682	0.560	0.170	6.756		127	158	early	3	3	2.5	0
2_36	2	Q.petraea		soluble	0.046	1.750	37.800	-29.260	66.284	-1.852	0.018	1.510	82.400	-28.680	73.283	-1.682	0.580	0.170	6.999		127	158	early	3	3	2.5	0
2_38	2	Q.petraea		solid	0.204	3.240	15.800	-29.500	63.385	-1.851	0.227	3.830	16.900	-29.670	61.331	-2.041	-0.170	-0.190	-2.054		163	162	early	3	3	3	5
2_38	2	Q.petraea		soluble	0.049	1.900	38.400	-29.470	63.748	-1.851	0.017	1.720	99.100	-28.300	77.864	-2.041	1.170	-0.190	14.116		163	162	early	3	3	3	5
2_39	2	Q.petraea		solid	0.213	3.760	17.600	-29.020	69.181	-1.567	0.248	4.150	16.700	-29.750	60.365	-2.07	-0.730	-0.503	-8.816		169	156	early	2.5	3	2.5	0
2_39	2	Q.petraea		soluble	0.025	1.850	72.800	-28.500	75.453	-1.567	0.022	1.870	83.700	-28.000	81.478	-2.07	0.500	-0.503	6.025		169	156	early	2.5	3	2.5	0
2_40	2	Q.robur		solid	0.165	2.575	15.640	-30.478	51.556	-1.425	0.212	3.911	18.436	-29.978	57.606	-1.889	0.500	-0.464	6.050		171	228	late	2.5	2.5	2	0	7
2_40	2	Q.robur		soluble	0.011	1.777	165.021	-30.863	46.893	-1.425	0.022	2.065	92.059	-28.815	71.660	-1.889	2.048	-0.464	24.767		171	228	late	2.5	2.5	2	0	7
2_42	2	Q.petraea		solid	0.238	3.503	14.744	-29.374	64.910	-1.513	0.263	3.740	14.309	-29.346	65.246	-2.043	0.028	-0.530	0.336		218	178	late	2.5	2	2	0	7
2_42	2	Q.petraea		soluble	0.017	1.743	99.863	-29.215	66.833	-1.513	0.029	2.098	71.324	-27.711	84.957	-2.043	1.504	-0.530	18.125		218	178	late	2.5	2	2	0	7
2_43	2	Q.petraea		solid	0.284	3.884	13.663	-29.728	60.628	-1.395	0.266	4.105	15.420	-30.376	52.796	-1.952	-0.648	-0.557	-7.831		135	166	late	2.5	2.5	2.5	0
2_43	2	Q.petraea		soluble	0.026	1.755	67.072	-29.454	63.936	-1.395	0.037	2.095	56.225	-27.219	90.874	-1.952	2.235	-0.557	26.938		135	166	late	2.5	2.5	2.5	0
2_44	2	Q.robur		solid	0.272	3.970	14.600	-29.690	61.090	-1.741	0.277	4.300	15.500	-29.830	59.398	-1.791	-0.140	-0.050	-1.692		164	185	early	3	3	3.5	5	7
2_44	2	Q.robur		soluble	0.056	1.890	33.900	-28.260	78.346	-1.741	0.024	1.600	67.400	-28.190	79.189	-1.791	0.070	-0.050	0.843		164	185	early	3	3	3.5	5	7
2_45	2	Q.robur		solid	0.260	4.220	16.200	-28.360	77.140	-2.010	0.236	3.830	16.200	-28.840	71.353	-2.544	-0.480	-0.534	-5.788	T	231	261	early	3	2.5	3	100	7
2_45	2	Q.robur		soluble	0.038	1.920	50.800	-28.190	79.189	-2.010	0.032	2.000	62.000	-27.630	85.932	-2.544	0.560	-0.534	6.743	T	231	261	early	3	2.5	3	100	7
2_46	2	Q.robur		soluble	0.039	2.030	52.400	-28.770	72.197	-1.766	0.023	1.770	76.800	-27.270	90.262	-2.138	1.500	-0.372	18.065	T	179	177	early	3	4	4	0	7
2_46	2	Q.robur		solid	0.253	4.000	15.800	-29.010	69.302	-1.766	0.267	4.300	16.100	-28.330	77.502	-2.138	0.680	-0.372	8.200	T	179	177	early	3	4	4	0	7
2_47	2	Q.petraea		solid	0.254	3.670	14.500	-28.770	72.197	-2.229	0.228	3.650	16.000	-29.150	67.612	-2.277	-0.380	-0.048	-4.585		169	233	early	2.5	3	3	0	7
2_47	2	Q.petraea		soluble	0.036	2.160	59.500	-28.590	74.368	-2.229	0.023	1.800	77.600	-28.280	78.105	-2.277	0.310	-0.048	3.737		169	233	early	2.5	3	3	0	7
2_48	2	Q.petraea		solid	0.207	3.250	15.700	-30.310	53.592	-1.877	0.243	3.830	15.700	-29.930	58.189	-2.406	0.380	-0.529	4.596		145	207	early	3	3	3.5	0	7
2_48	2	Q.petraea		soluble	0.041	2.130	51.600	-30.720	48.629	-1.877	0.022	2.220	99.500	-28.490	75.574	-2.406	2.230	-0.529	26.944		145	207	early	3	3	3.5	0	7
2_49	2	Q.petraea	Set1	solid	0.193	3.750	19.400	-28.150	79.671	-1.840	0.202	3.590	17.800	-27.800	83.886	-2.807	0.350	-0.967	4.215	T	187	192	early	3	3.5	3.5	0	7
2_49	2	Q.petraea	Set1	soluble	0.026	1.980	75.200	-27.990	81.598	-1.840	0.020	2.000	99.300	-26.530	99.154	-2.807	1.460	-0.967	17.556	T	187	192	early	3	3.5	3.5	0	7
2_50	2	Q.petraea		solid	0.221	3.870	17.500	-29.400	64.593	-1.873	0.226	4.160	18.400	-29.530	63.023	-2.459	-0.130	-0.586	-1.570		180	207	early	2.5	3	3	0	7
2_50	2	Q.petraea		soluble	0.021	1.770	84.500	-29.560	62.661	-1.873	0.032	1.970	61.800	-28.710	72.921	-2.459	0.850	-0.586	10.260		180	207	early	2.5	3	3	0	7
2_51	2	Q.petraea		solid	0.272	4.317	15.861	-29.344	65.272	-1.431	0.277	4.289	15.461	-29.725	60.669	-1.791	-0.381	-0.360	-4.603		117	140	late	2.5	2.5	3	0
2_51	2	Q.petraea		soluble	0.018	1.620	91.766	-29.380	64.837	-1.431	0.021	1.932	92.236	-28.297	77.896	-1.791	1.083	-0.360	13.058		117	140	late	2.5	2.5	3	0
2_53	2	Q.petraea		solid	0.168	2.347	13.952	-29.174	67.317	-1.511	0.255	4.160	16.306	-29.112	68.076	-1.707	0.062	-0.196	0.759		175	205	late	2	3	2.5	0	1
2_53	2	Q.petraea		soluble	0.015	1.769	114.603	-30.013	57.188	-1.511	0.020	2.069	105.623	-27.946	82.129	-1.707	2.067	-0.196	24.941		175	205	late	2	3	2.5	0	1
2_54	2	Q.petraea		solid	0.216	3.420	15.800	-28.710	72.921	-2.068	0.258	4.010	15.600	-28.700	73.041	-2.225	0.010	-0.157	0.121		138	198	early	3	3	3	0
2_54	2	Q.petraea		soluble	0.030	1.910	63.900	-29.120	67.974	-2.068	0.022	1.810	80.400	-28.270	78.225	-2.225	0.850	-0.157	10.251		138	198	early	3	3	3	0
2_55	2	Q.robur		soluble	0.015	1.912	129.418	-31.602	37.939	-1.676	0.015	1.998	136.136	-29.617	61.967	-1.927	1.985	-0.251	24.028	S	201	200	late	2	1.5	2	0	7
2_55	2	Q.robur		solid	0.247	3.581	14.492	-31.546	38.618	-1.676	0.234	3.879	16.585	-31.481	39.411	-1.927	0.065	-0.251	0.793	S	201	200	late	2	1.5	2	0	7
2_56	2	Q.robur		solid	0.237	4.526	19.084	-31.128	43.686	-1.871	0.215	3.861	17.950	-31.088	44.167	-1.975	0.040	-0.104	0.481	S	181	221	late	2.5	2	1.5	50	7
2_56	2	Q.robur		soluble	0.011	1.936	169.394	-31.782	35.759	-1.871	0.024	2.417	101.773	-29.707	60.880	-1.975	2.075	-0.104	25.120	S	181	221	late	2.5	2	1.5	50	7
2_57	2	Q.petraea		solid	0.230	3.840	16.700	-30.520	51.051	-1.962	0.258	4.020	15.600	-30.870	46.812	-2.425	-0.350	-0.463	-4.238	S	144	163	early	3	3.5	4	0
2_57	2	Q.petraea		soluble	0.028	1.800	65.100	-30.250	54.318	-1.962	0.021	1.800	83.900	-29.360	65.076	-2.425	0.890	-0.463	10.758	S	144	163	early	3	3.5	4	0
2_58	2	Q.petraea		solid	0.230	3.720	16.200	-30.240	54.439	-1.908	0.260	4.030	15.500	-29.680	61.211	-2.41	0.560	-0.502	6.771		178	202	early	3	3	3.5	0	7
2_58	2	Q.petraea		soluble	0.039	2.010	51.200	-29.270	66.163	-1.908	0.034	1.980	58.000	-28.070	80.634	-2.41	1.200	-0.502	14.471		178	202	early	3	3	3.5	0	7
2_59	2	Q.petraea		solid	0.229	3.991	17.447	-30.976	45.524	-1.479	0.239	4.517	18.858	-30.911	46.313	-1.623	0.065	-0.144	0.789		158	187	late	2.5	2.5	3	0	10,11,12
2_59	2	Q.petraea		soluble	0.010	1.641	159.858	-30.777	47.943	-1.479	0.015	1.519	102.279	-28.109	80.160	-1.623	2.668	-0.144	32.217		158	187	late	2.5	2.5	3	0	10,11,12
2_60	2	Q.robur		solid	0.294	4.321	14.675	-30.594	50.149	-1.469	0.271	4.154	15.299	-31.113	43.865	-1.835	-0.519	-0.366	-6.284	S	185	207	late	2	1.5	2	0	7
2_60	2	Q.robur		soluble	0.016	1.747	110.088	-30.899	46.455	-1.469	0.025	1.942	77.402	-30.060	56.622	-1.835	0.839	-0.366	10.167	S	185	207	late	2	1.5	2	0	7
2_61	2	Q.petraea		soluble	0.039	2.120	54.500	-28.450	76.056	-2.100	0.017	2.030	120.800	-27.270	90.262	-2.281	1.180	-0.181	14.206	T	188	213	early	3	3	3	0	7
2_61	2	Q.petraea		solid	0.235	4.010	17.100	-28.890	70.750	-2.100	0.225	3.790	16.900	-28.330	77.502	-2.281	0.560	-0.181	6.752	T	188	213	early	3	3	3	0	7
2_62	2	Q.petraea		solid	0.311	3.990	12.800	-29.740	60.485	-1.766	0.311	4.160	13.400	-29.770	60.123	-2.056	-0.030	-0.290	-0.363		196	198	early	3	3	2.5	0
2_62	2	Q.petraea		soluble	0.032	1.550	48.300	-28.930	70.267	-1.766	0.019	1.700	87.600	-27.710	84.969	-2.056	1.220	-0.290	14.702		196	198	early	3	3	2.5	0
2_63	2	Q.robur		soluble	0.033	1.910	57.400	-27.940	82.200	-1.792	0.019	1.710	90.000	-26.830	95.551	-2.385	1.110	-0.593	13.351	T	147	142	early	3	3	3	0	7
2_63	2	Q.robur		solid	0.193	2.630	13.600	-28.440	76.176	-1.792	0.260	4.430	17.000	-28.620	74.006	-2.385	-0.180	-0.593	-2.170	T	147	142	early	3	3	3	0	7
2_64	2	Q.petraea		solid	0.240	4.694	19.540	-29.488	63.528	-1.654	0.186	3.768	20.221	-29.803	59.723	-2.028	-0.315	-0.374	-3.805		209	198	late	2.5	2.5	3	0
2_64	2	Q.petraea		soluble	0.012	1.667	142.074	-29.806	59.687	-1.654	0.020	1.831	89.722	-28.561	74.721	-2.028	1.245	-0.374	15.034		209	198	late	2.5	2.5	3	0
2_65	2	Q.petraea		solid	0.203	3.330	16.400	-29.140	67.733	-1.757	0.249	4.370	17.500	-29.300	65.801	-2.484	-0.160	-0.727	-1.932		153	194	early	2.5	3	2.5	0
2_65	2	Q.petraea		soluble	0.033	2.090	62.500	-28.410	76.538	-1.757	0.026	2.050	79.800	-26.250	102.515	-2.484	2.160	-0.727	25.977		153	194	early	2.5	3	2.5	0
2_66	2	Q.robur		solid	0.210	3.400	16.200	-28.840	71.353	-1.918	0.184	3.480	18.900	-28.560	74.730	-2.606	0.280	-0.688	3.377	T	191	165	early	3	3	3.5	0	7
2_66	2	Q.robur		soluble	0.014	2.010	140.000	-28.220	78.827	-1.918	0.018	1.960	109.400	-27.060	92.787	-2.606	1.160	-0.688	13.959	T	191	165	early	3	3	3.5	0	7
2_68	2	Q.petraea	Set2	solid	0.256	3.929	15.380	-29.399	64.608	-1.515	0.238	3.868	16.247	-29.437	64.151	-2.03	-0.038	-0.515	-0.457		137	186	late	2.5	2.5	3	0	7
2_68	2	Q.petraea	Set2	soluble	0.014	1.678	120.425	-29.608	62.078	-1.515	0.024	1.933	80.542	-27.047	92.942	-2.03	2.561	-0.515	30.864		137	186	late	2.5	2.5	3	0	7
2_69	2	Q.petraea		solid	0.351	4.057	11.553	-29.396	64.637	-1.103	0.333	4.253	12.772	-29.674	61.288	-1.779	-0.278	-0.676	-3.349		108	145	late	2	2.5	3.5	0
2_69	2	Q.petraea		soluble	0.037	1.545	41.210	-29.338	65.344	-1.103	0.025	1.682	66.409	-28.563	74.695	-1.779	0.775	-0.676	9.351		108	145	late	2	2.5	3.5	0
2_7	2	Q.robur		soluble	0.040	1.910	47.500	-28.660	73.524	-1.780	0.037	1.920	51.700	-27.710	84.969	-2.523	0.950	-0.743	11.445	T	211	200	early	3.5	3	3.5	10	7
2_7	2	Q.robur		solid	0.197	3.520	17.900	-28.670	73.403	-1.780	0.248	3.780	15.200	-28.960	69.905	-2.523	-0.290	-0.743	-3.498	T	211	200	early	3.5	3	3.5	10	7
2_70	2	Q.petraea		solid	0.275	4.169	15.163	-29.423	64.314	-1.326	0.304	4.384	14.409	-30.032	56.959	-2.042	-0.609	-0.716	-7.355		142	128	late	2.5	2.5	3	0
2_70	2	Q.petraea		soluble	0.026	1.533	59.241	-29.875	58.855	-1.326	0.040	1.764	43.679	-30.235	54.497	-2.042	-0.360	-0.716	-4.357		142	128	late	2.5	2.5	3	0
2_71	2	Q.robur		solid	0.378	4.547	12.031	-31.564	38.395	-1.714	0.338	4.334	12.801	-31.163	43.264	-1.87	0.401	-0.156	4.869	S	137	184	late	2	1.5	1.5	0	7
2_71	2	Q.robur		soluble	0.028	1.687	61.043	-30.615	49.903	-1.714	0.031	1.705	54.976	-29.443	64.073	-1.87	1.172	-0.156	14.170	S	137	184	late	2	1.5	1.5	0	7
2_72	2	Q.petraea		solid	0.273	3.970	14.600	-28.620	74.006	-1.865	0.265	3.830	14.500	-28.310	77.743	-2.097	0.310	-0.232	3.737	T	171	197	early	3	3	3.5	0
2_72	2	Q.petraea		soluble	0.020	1.840	91.200	-28.680	73.283	-1.865	0.037	1.830	48.900	-27.520	87.255	-2.097	1.160	-0.232	13.973	T	171	197	early	3	3	3.5	0
2_73	2	Q.petraea		solid	0.297	3.890	13.100	-29.120	67.974	-1.804	0.275	4.470	16.200	-29.000	69.422	-2.17	0.120	-0.366	1.448		174	202	early	3	3	3	0	7
2_73	2	Q.petraea		soluble	0.048	1.740	35.800	-29.190	67.129	-1.804	0.027	1.580	58.900	-27.650	85.691	-2.17	1.540	-0.366	18.562		174	202	early	3	3	3	0	7
2_74	2	Q.petraea	Set1	solid	0.254	3.820	15.000	-28.160	79.550	-1.770	0.350	4.850	13.900	-27.600	86.293	-1.904	0.560	-0.134	6.742	T	149	192	early	3	3	2.5	0	7
2_74	2	Q.petraea	Set1	soluble	0.027	2.570	94.100	-26.920	94.469	-1.770	0.025	1.550	61.000	-26.870	95.070	-1.904	0.050	-0.134	0.601	T	149	192	early	3	3	2.5	0	7
2_76	2	Q.petraea		solid	0.355	3.780	10.700	-28.660	73.524	-1.753	0.299	3.910	13.100	-28.220	78.827	-1.756	0.440	-0.003	5.304	T	122	193	early	3	2.5	3.5	0
2_76	2	Q.petraea		soluble	0.046	1.530	33.400	-28.110	80.153	-1.753	0.025	1.410	55.700	-26.350	101.315	-1.756	1.760	-0.003	21.162	T	122	193	early	3	2.5	3.5	0
2_77	2	Q.robur		solid	0.234	3.956	16.870	-30.050	56.735	-1.556	0.242	4.263	17.594	-29.788	59.902	-2.2	0.262	-0.644	3.166		177	211	late	2.5	2.5	2.5	0	7
2_77	2	Q.robur		soluble	0.015	1.960	133.737	-30.434	52.094	-1.556	0.016	1.912	121.958	-28.792	71.928	-2.2	1.642	-0.644	19.834		177	211	late	2.5	2.5	2.5	0	7
2_78	2	Q.petraea		solid	0.279	3.790	13.600	-29.280	66.042	-1.778	0.315	3.390	10.800	-28.810	71.715	-2.286	0.470	-0.508	5.672		140	158	early	3	3	3.5	0
2_78	2	Q.petraea		soluble	0.029	1.830	63.900	-27.460	87.977	-1.778	0.034	1.700	50.200	-27.000	93.508	-2.286	0.460	-0.508	5.531		140	158	early	3	3	3.5	0
2_79	2	Q.petraea	Set1	solid	0.254	4.360	17.200	-29.240	66.525	-1.940	0.285	4.140	14.500	-28.830	71.473	-2.375	0.410	-0.435	4.948		194	191	early	2.5	3	2.5	0	4
2_79	2	Q.petraea	Set1	soluble	0.027	1.550	58.100	-29.030	69.060	-1.940	0.049	2.000	41.000	-27.190	91.224	-2.375	1.840	-0.435	22.164		194	191	early	2.5	3	2.5	0	4
2_8	2	Q.petraea	Set1	solid	0.240	3.690	15.400	-29.050	68.819	-1.641	0.198	3.310	16.700	-29.580	62.419	-2.508	-0.530	-0.867	-6.400		222	182	early	3	2.5	3	10	4
2_8	2	Q.petraea	Set1	soluble	0.025	1.870	75.500	-28.410	76.538	-1.641	0.033	1.880	56.800	-27.800	83.886	-2.508	0.610	-0.867	7.348		222	182	early	3	2.5	3	10	4
2_80	2	Q.petraea		solid	0.246	4.730	19.300	-29.050	68.819	-1.827	0.266	4.700	17.600	-28.630	73.886	-2.334	0.420	-0.507	5.067		199	216	early	3	3	2.5	50
2_80	2	Q.petraea		soluble	0.018	1.920	105.600	-29.410	64.472	-1.827	0.034	1.950	57.900	-27.900	82.682	-2.334	1.510	-0.507	18.209		199	216	early	3	3	2.5	50
2_81	2	Q.petraea		soluble	0.017	1.897	114.666	-28.784	72.032	-1.729	0.031	2.065	67.648	-27.662	85.549	-2.426	1.122	-0.697	13.517	T	218	232	late	2	2	3	70
2_81	2	Q.petraea		solid	0.203	3.615	17.816	-28.607	74.161	-1.729	0.217	3.870	17.808	-28.467	75.845	-2.426	0.140	-0.697	1.684	T	218	232	late	2	2	3	70
2_82	2	Q.petraea		solid	0.249	3.540	14.200	-29.270	66.163	-2.163	0.246	2.770	11.300	-28.880	70.870	-2.239	0.390	-0.076	4.707		161	214	early	3	3	3	0
2_82	2	Q.petraea		soluble	0.052	1.780	34.500	-29.050	68.819	-2.163	0.036	1.600	44.300	-27.010	93.388	-2.239	2.040	-0.076	24.569		161	214	early	3	3	3	0
2_83	2	Q.petraea		solid	0.223	3.990	17.900	-30.860	46.933	-1.942	0.253	3.700	14.600	-29.990	57.463	-2.369	0.870	-0.427	10.530		169	196	early	3	3	3.5	0
2_83	2	Q.petraea		soluble	0.046	1.720	37.100	-30.180	55.165	-1.942	0.038	1.810	47.100	-28.260	78.346	-2.369	1.920	-0.427	23.180		169	196	early	3	3	3.5	0
2_84	2	Q.petraea		solid	0.285	3.830	13.400	-29.870	58.914	-1.875	0.309	3.980	12.900	-30.300	53.713	-2.68	-0.430	-0.805	-5.201		92	124	early	3	3	3.5	0
2_84	2	Q.petraea		soluble	0.030	1.500	49.400	-29.370	64.956	-1.875	0.029	1.470	50.100	-29.460	63.869	-2.68	-0.090	-0.805	-1.087		92	124	early	3	3	3.5	0
2_85	2	Q.robur		solid	0.321	4.340	13.536	-29.011	69.294	-1.614	0.295	4.474	15.151	-29.497	63.417	-1.978	-0.486	-0.364	-5.877		95	148	late	2.5	2.5	2.5	0	7
2_85	2	Q.robur		soluble	0.025	1.806	72.967	-28.673	73.362	-1.614	0.019	1.744	91.029	-28.427	76.334	-1.978	0.246	-0.364	2.972		95	148	late	2.5	2.5	2.5	0	7
2_86	2	Q.petraea		soluble	0.026	1.585	60.134	-31.429	40.036	-1.416	0.023	2.121	90.590	-29.515	63.200	-2.324	1.914	-0.908	23.164	S	137	200	late	2.5	2.5	2	50	7
2_86	2	Q.petraea		solid	0.302	4.137	13.686	-30.270	54.075	-1.416	0.257	4.171	16.213	-30.276	54.000	-2.324	-0.006	-0.908	-0.076	S	137	200	late	2.5	2.5	2	50	7
2_87	2	Q.petraea		solid	0.361	4.760	13.100	-31.110	43.904	-1.582	0.291	3.990	13.700	-31.040	44.752	-1.697	0.070	-0.115	0.848		116	156	early	3	2.5	3	0
2_87	2	Q.petraea		soluble	0.036	1.440	40.400	-30.030	56.979	-1.582	0.020	1.370	69.600	-29.900	58.551	-1.697	0.130	-0.115	1.572		116	156	early	3	2.5	3	0
2_88	2	Q.robur		solid	0.228	3.680	16.133	-29.954	57.902	-1.690	0.206	3.277	15.921	-30.236	54.483	-2.45	-0.282	-0.760	-3.419		200	225	late	2.5	2.5	2	20	7
2_88	2	Q.robur		soluble	0.012	1.800	151.296	-30.062	56.591	-1.690	0.018	2.219	125.355	-28.660	73.526	-2.45	1.402	-0.760	16.935		200	225	late	2.5	2.5	2	20	7
2_89	2	Q.petraea		solid	0.316	4.240	13.400	-29.370	64.956	-1.997	0.281	3.530	12.600	-30.870	46.812	-2.375	-1.500	-0.378	-18.143		105	146	early	3	2.5	3	0
2_89	2	Q.petraea		soluble	0.031	1.550	50.200	-29.070	68.577	-1.997	0.027	1.880	68.800	-27.320	89.661	-2.375	1.750	-0.378	21.083		105	146	early	3	2.5	3	0
2_9	2	Q.petraea	Set1	soluble	0.042	1.750	41.400	-27.680	85.330	-1.804	0.030	1.850	60.800	-27.060	92.787	-2.111	0.620	-0.307	7.457	T	172	178	early	3	3	3	0	7
2_9	2	Q.petraea	Set1	solid	0.280	3.890	13.900	-28.200	79.068	-1.804	0.304	4.280	14.000	-27.870	83.043	-2.111	0.330	-0.307	3.974	T	172	178	early	3	3	3	0	7
2_90	2	Q.petraea		solid	0.234	4.287	18.315	-28.845	71.289	-1.485	0.195	3.676	18.824	-28.322	77.599	-2.082	0.523	-0.597	6.310		187	226	late	2.5	2.5	2.5	0	7
2_90	2	Q.petraea		soluble	0.012	1.697	140.917	-29.673	61.300	-1.485	0.013	2.046	153.837	-28.333	77.468	-2.082	1.340	-0.597	16.168		187	226	late	2.5	2.5	2.5	0	7
2_91	2	Q.robur		solid	0.274	3.947	14.411	-30.466	51.706	-1.630	0.229	4.133	18.079	-29.670	61.326	-2.212	0.796	-0.582	9.620		202	226	late	2.5	2	2	0	7
2_91	2	Q.robur		soluble	0.015	1.700	115.271	-30.743	48.346	-1.630	0.025	1.739	68.727	-29.885	58.730	-2.212	0.858	-0.582	10.384		202	226	late	2.5	2	2	0	7
2_92	2	Q.petraea	Set1	solid	0.319	3.670	11.500	-30.740	48.387	-1.913	0.302	4.000	13.200	-28.590	74.368	-2.184	2.150	-0.271	25.981		198	181	early	3	3	3	0	7
2_92	2	Q.petraea	Set1	soluble	0.039	1.830	46.500	-29.020	69.181	-1.913	0.038	1.560	40.800	-27.540	87.015	-2.184	1.480	-0.271	17.834		198	181	early	3	3	3	0	7
2_93	2	Q.petraea		solid	0.215	4.056	18.858	-30.235	54.498	-1.616	0.189	4.355	23.081	-30.265	54.136	-2.36	-0.030	-0.744	-0.362		164	213	late	2.5	2	2.5	0	7
2_93	2	Q.petraea		soluble	0.013	1.530	118.926	-30.240	54.444	-1.616	0.016	1.753	111.722	-29.090	68.335	-2.36	1.150	-0.744	13.891		164	213	late	2.5	2	2.5	0	7
2_94	2	Q.petraea		solid	0.265	3.808	14.357	-29.515	63.204	-1.536	0.295	4.328	14.652	-29.786	59.924	-1.942	-0.271	-0.406	-3.279		166	200	late	2	2	2	0	7
2_94	2	Q.petraea		soluble	0.015	1.626	107.982	-30.519	51.060	-1.536	0.018	1.640	89.832	-29.608	62.082	-1.942	0.911	-0.406	11.021		166	200	late	2	2	2	0	7
2_96	2	Q.petraea		solid	0.328	4.444	13.553	-29.572	62.512	-1.827	0.275	3.880	14.099	-29.734	60.559	-2.177	-0.162	-0.350	-1.953		188	204	late	2.5	2.5	2.5	0	7
2_96	2	Q.petraea		soluble	0.024	1.461	59.834	-29.335	65.381	-1.827	0.033	1.736	52.786	-28.519	75.218	-2.177	0.816	-0.350	9.838		188	204	late	2.5	2.5	2.5	0	7
3_1	3	Q.robur		soluble	0.017	1.926	114.761	-28.828	71.494	-1.911	0.017	1.968	116.311	-27.266	90.313	-2.323	1.562	-0.412	18.819	T	190	170	late	3	2	2	0	1
3_1	3	Q.robur		solid	0.261	3.579	13.714	-28.940	70.146	-1.911	0.272	4.091	15.026	-28.707	72.953	-2.323	0.233	-0.412	2.807	T	190	170	late	3	2	2	0	1
3_10	3	Q.robur		solid	0.275	4.215	15.327	-28.836	71.406	-2.092	0.227	3.402	14.962	-28.878	70.891	-2.498	-0.042	-0.406	-0.516		220	225	early	3	3	3	80	1
3_10	3	Q.robur		soluble	0.026	1.773	67.029	-28.817	71.632	-2.092	0.048	1.938	40.421	-27.953	82.048	-2.498	0.864	-0.406	10.416		220	225	early	3	3	3	80	1
3_12	3	Q.robur		solid	0.293	4.065	13.890	-29.647	61.606	-1.980	0.255	3.019	11.818	-29.640	61.690	-2.778	0.007	-0.798	0.083		184	205	early	3	3	3.5	0	1
3_12	3	Q.robur		soluble	0.035	1.796	51.480	-29.112	68.073	-1.980	0.026	1.810	68.366	-28.971	69.772	-2.778	0.141	-0.798	1.698		184	205	early	3	3	3.5	0	1
3_13	3	Q.robur		solid	0.263	3.827	14.498	-28.984	69.609	-1.758	0.241	3.657	15.200	-29.312	65.659	-2.429	-0.328	-0.671	-3.951		215	215	late	3	2	3	50	1
3_13	3	Q.robur		soluble	0.017	1.778	102.241	-29.736	60.537	-1.758	0.044	2.090	47.362	-28.169	79.446	-2.429	1.567	-0.671	18.909		215	215	late	3	2	3	50	1
3_14	3	Q.robur		soluble	0.023	2.240	98.686	-28.360	77.146	-2.344	0.025	2.115	85.379	-27.727	84.763	-2.693	0.633	-0.349	7.616	T	198	216	early	3	2.5	3	5	1
3_14	3	Q.robur		solid	0.222	3.758	16.919	-27.900	82.680	-2.344	0.194	3.269	16.837	-27.811	83.756	-2.693	0.089	-0.349	1.075	T	198	216	early	3	2.5	3	5	1
3_15	3	Q.robur	Set2	solid	0.268	3.710	13.858	-29.629	61.833	-1.695	0.258	3.629	14.055	-29.731	60.591	-2.228	-0.102	-0.533	-1.241		207	181	late	2	2	2.5	0	1
3_15	3	Q.robur	Set2	soluble	0.016	1.852	116.696	-30.084	56.324	-1.695	0.025	2.362	94.226	-28.819	71.607	-2.228	1.265	-0.533	15.283		207	181	late	2	2	2.5	0	1
3_16	3	Q.robur		solid	0.260	3.716	14.268	-30.131	55.752	-1.662	0.232	4.070	17.556	-29.887	58.707	-2.03	0.244	-0.368	2.955		155	176	late	1	3	3.5	2	1
3_16	3	Q.robur		soluble	0.016	1.861	112.856	-30.692	48.964	-1.662	0.019	2.076	110.009	-29.180	67.247	-2.03	1.512	-0.368	18.283		155	176	late	1	3	3.5	2	1
3_17	3	Q.robur		solid	0.235	3.405	14.510	-29.398	64.621	-1.792	0.270	3.728	13.795	-29.946	57.998	-2.163	-0.548	-0.371	-6.623		186	194	early	3	2.5	3		1
3_17	3	Q.robur		soluble	0.024	2.093	88.338	-29.401	64.585	-1.792	0.028	1.964	70.303	-28.923	70.356	-2.163	0.478	-0.371	5.772		186	194	early	3	2.5	3		1
3_18	3	Q.robur	Set2	solid	0.233	3.295	14.105	-30.245	54.375	-1.652	0.250	3.478	13.889	-30.055	56.683	-2.097	0.190	-0.445	2.308		195	191	late	2	1.5	2.5	0	1
3_18	3	Q.robur	Set2	soluble	0.013	2.031	156.380	-30.773	47.987	-1.652	0.019	2.230	117.557	-29.251	66.397	-2.097	1.522	-0.445	18.410		195	191	late	2	1.5	2.5	0	1
3_19	3	Q.robur		solid	0.215	2.936	13.606	-29.048	68.843	-1.904	0.228	3.709	16.251	-28.785	72.017	-2.35	0.263	-0.446	3.174		197	212	early	3.5	3.5	4	0	1
3_19	3	Q.robur		soluble	0.027	2.074	76.047	-29.621	61.923	-1.904	0.026	1.875	72.075	-28.775	72.139	-2.35	0.846	-0.446	10.216		197	212	early	3.5	3.5	4	0	1
3_2	3	Q.robur	Set2	solid	0.302	3.730	12.366	-30.530	50.925	-1.755	0.289	3.697	12.777	-30.447	51.937	-2.355	0.083	-0.600	1.012		217	190	late	2.5	2	2	0	1
3_2	3	Q.robur	Set2	soluble	0.025	1.862	75.407	-30.703	48.832	-1.755	0.024	2.142	90.534	-29.043	68.903	-2.355	1.660	-0.600	20.071		217	190	late	2.5	2	2	0	1
3_20	3	Q.robur		solid	0.142	2.303	16.221	-29.360	65.071	-1.850	0.267	3.930	14.710	-29.620	61.940	-2.217	-0.260	-0.367	-3.131		199	180	early	3	2.5	3	30	1
3_20	3	Q.robur		soluble	0.020	1.487	75.463	-28.447	76.090	-1.850	0.026	1.995	78.038	-28.135	79.855	-2.217	0.312	-0.367	3.764		199	180	early	3	2.5	3	30	1
3_21	3	Q.robur		solid	0.356	3.933	11.039	-30.601	50.069	-1.637	0.252	3.904	15.452	-30.411	52.365	-2.601	0.190	-0.964	2.295		142	177	late	2	2.5	2.5	50	1
3_21	3	Q.robur		soluble	0.055	1.862	33.679	-29.550	62.779	-1.637	0.076	2.165	28.581	-27.301	89.894	-2.601	2.249	-0.964	27.116		142	177	late	2	2.5	2.5	50	1
3_22	3	Q.robur		solid	0.210	3.517	16.768	-29.934	58.141	-1.600	0.179	3.922	21.862	-29.789	59.892	-1.987	0.145	-0.387	1.751		189	229	late	2	2.5	2	10
3_22	3	Q.robur		soluble	0.014	1.923	133.024	-30.832	47.276	-1.600	0.021	2.064	96.971	-30.352	53.082	-1.987	0.480	-0.387	5.806		189	229	late	2	2.5	2	10
3_23	3	Q.robur		soluble	0.012	1.806	147.520	-30.659	49.372	-1.859	0.016	1.828	114.661	-29.204	66.965	-1.988	1.455	-0.129	17.594	S	232	205	late	2	2	2	0	10,11,12
3_23	3	Q.robur		solid	0.204	3.177	15.541	-30.332	53.329	-1.859	0.175	3.679	21.003	-30.239	54.450	-1.988	0.093	-0.129	1.121	S	232	205	late	2	2	2	0	10,11,12
3_24	3	Q.robur		solid	0.225	4.281	18.978	-29.733	60.565	-1.849	0.241	4.231	17.550	-30.164	55.354	-2.435	-0.431	-0.586	-5.211		189	197	late	2.5	2.5	2.5	0	1
3_24	3	Q.robur		soluble	0.016	1.855	114.172	-30.125	55.830	-1.849	0.021	2.019	95.921	-27.803	83.844	-2.435	2.322	-0.586	28.014		189	197	late	2.5	2.5	2.5	0	1
3_26	3	Q.robur		solid	0.207	3.410	16.507	-30.067	56.533	-1.804	0.216	3.452	16.018	-30.225	54.625	-2.467	-0.158	-0.663	-1.909		176	197	late	2.5	2.5	2.5	10	10,11,12
3_26	3	Q.robur		soluble	0.013	1.884	145.966	-30.398	52.524	-1.804	0.022	2.409	107.632	-28.346	77.314	-2.467	2.052	-0.663	24.790		176	197	late	2.5	2.5	2.5	10	10,11,12
3_27	3	Q.robur		solid	0.216	3.671	16.988	-30.141	55.638	-1.545	0.225	3.799	16.898	-30.413	52.343	-1.95	-0.272	-0.405	-3.294		194	236	late	2.5	2	2.5	20	1
3_27	3	Q.robur		soluble	0.016	1.709	105.334	-30.607	49.993	-1.545	0.016	1.900	116.652	-28.682	73.263	-1.95	1.925	-0.405	23.270		194	236	late	2.5	2	2.5	20	1
3_28	3	Q.robur		solid	0.275	3.837	13.949	-29.716	60.777	-1.604	0.237	3.561	15.006	-29.687	61.128	-2.031	0.029	-0.427	0.350		188	230	late	2	2	2	10	1
3_28	3	Q.robur		soluble	0.019	1.872	98.171	-30.681	49.101	-1.604	0.023	2.172	95.721	-29.123	67.942	-2.031	1.558	-0.427	18.841		188	230	late	2	2	2	10	1
3_29	3	Q.robur		solid	0.251	3.272	13.039	-30.513	51.137	-1.405	0.286	3.948	13.784	-30.755	48.201	-1.948	-0.242	-0.543	-2.936	S	193	197	early	3	2.5	2.5	2	1
3_29	3	Q.robur		soluble	0.028	1.845	64.981	-30.356	53.040	-1.405	0.028	1.899	68.399	-30.294	53.791	-1.948	0.062	-0.543	0.751	S	193	197	early	3	2.5	2.5	2	1
3_3	3	Q.robur	Set1	solid	0.240	3.315	13.816	-29.786	59.935	-1.733	0.245	3.629	14.803	-30.074	56.444	-2.396	-0.288	-0.663	-3.491		210	193	early	3	3	3	0	1
3_3	3	Q.robur	Set1	soluble	0.029	1.895	66.262	-29.757	60.285	-1.733	0.052	1.958	37.485	-29.382	64.808	-2.396	0.375	-0.663	4.523		210	193	early	3	3	3	0	1
3_30	3	Q.robur		solid	0.224	3.719	16.588	-30.493	51.375	-1.731	0.221	3.286	14.850	-30.785	47.838	-1.922	-0.292	-0.191	-3.537	S	207	250	late	2	1.5	2	20	1
3_30	3	Q.robur		soluble	0.014	1.807	131.264	-30.951	45.833	-1.731	0.015	2.135	143.082	-29.740	60.481	-1.922	1.211	-0.191	14.649	S	207	250	late	2	1.5	2	20	1
3_31	3	Q.robur		solid	0.205	3.950	19.280	-30.247	54.356	-1.780	0.167	3.601	21.535	-30.107	56.052	-2.228	0.140	-0.448	1.696		196	204	late	3	2	2	80	10,11,12
3_31	3	Q.robur		soluble	0.013	1.972	151.027	-31.098	44.050	-1.780	0.037	2.121	56.668	-29.447	64.024	-2.228	1.651	-0.448	19.974		196	204	late	3	2	2	80	10,11,12
3_32	3	Q.robur		solid	0.213	3.401	15.945	-29.552	62.752	-1.704	0.201	3.717	18.542	-29.379	64.847	-2.593	0.173	-0.889	2.095		190	205	late	2.5	2.5	2.5	0	1
3_32	3	Q.robur		soluble	0.014	1.720	120.855	-29.790	59.879	-1.704	0.033	1.937	59.103	-27.444	88.173	-2.593	2.346	-0.889	28.294		190	205	late	2.5	2.5	2.5	0	1
3_33	3	Q.robur		solid	0.224	3.470	15.494	-28.893	70.715	-2.150	0.253	3.671	14.519	-28.733	72.644	-2.475	0.160	-0.325	1.929		226	242	early	3	3.5	3	90	10,11,12
3_33	3	Q.robur		soluble	0.017	1.940	111.507	-28.878	70.890	-2.150	0.050	2.126	42.127	-28.096	80.326	-2.475	0.782	-0.325	9.436		226	242	early	3	3.5	3	90	10,11,12
3_34	3	Q.robur		solid	0.267	3.524	13.184	-29.172	67.348	-1.488	0.246	4.029	16.369	-29.755	60.307	-2.334	-0.583	-0.846	-7.040		178	196	late	2.5	2.5	3	80	1
3_34	3	Q.robur		soluble	0.017	1.601	93.428	-29.680	61.213	-1.488	0.026	2.103	82.205	-27.506	87.422	-2.334	2.174	-0.846	26.209		178	196	late	2.5	2.5	3	80	1
3_36	3	Q.robur		solid	0.292	3.606	12.341	-29.847	59.191	-1.910	0.303	4.003	13.233	-29.976	57.629	-2.056	-0.129	-0.146	-1.562		202	221	early	3	3	2.5	20	1
3_36	3	Q.robur		soluble	0.047	1.975	42.228	-29.125	67.908	-1.910	0.039	1.874	48.647	-28.618	74.034	-2.056	0.507	-0.146	6.126		202	221	early	3	3	2.5	20	1
3_37	3	Q.robur		solid	0.333	4.124	12.380	-30.497	51.323	-1.873	0.346	4.473	12.927	-30.223	54.643	-2.372	0.274	-0.499	3.320		99	130	early	3	3	3.5	0	1
3_37	3	Q.robur		soluble	0.036	1.768	49.622	-29.817	59.552	-1.873	0.026	1.706	66.583	-28.116	80.085	-2.372	1.701	-0.499	20.533		99	130	early	3	3	3.5	0	1
3_38	3	Q.robur	Set1	solid	0.253	3.143	12.438	-29.294	65.871	-1.723	0.260	3.892	14.953	-29.395	64.657	-2.084	-0.101	-0.361	-1.214		149	188	early	3	3	3.5	0	1
3_38	3	Q.robur	Set1	soluble	0.026	1.940	74.104	-29.777	60.042	-1.723	0.030	1.972	64.720	-27.976	81.767	-2.084	1.801	-0.361	21.724		149	188	early	3	3	3.5	0	1
3_39	3	Q.robur		solid	0.230	3.633	15.811	-29.027	69.092	-1.922	0.243	4.143	17.043	-29.189	67.142	-2.266	-0.162	-0.344	-1.951		157	215	early	3	3	3.5	0	1
3_39	3	Q.robur		soluble	0.022	1.836	84.729	-28.678	73.310	-1.922	0.026	1.876	73.256	-28.393	76.746	-2.266	0.285	-0.344	3.437		157	215	early	3	3	3.5	0	1
3_4	3	Q.robur	Set1	soluble	0.026	1.453	54.925	-28.340	77.379	-1.764	0.042	1.473	34.743	-27.048	92.933	-2.163	1.292	-0.399	15.554	T	218	193	early	3	3	3	50	1
3_4	3	Q.robur	Set1	solid	0.194	3.204	16.536	-28.917	70.421	-1.764	0.266	4.049	15.242	-28.697	73.083	-2.163	0.220	-0.399	2.662	T	218	193	early	3	3	3	50	1
3_40	3	Q.robur		soluble	0.020	1.577	78.345	-28.374	76.966	-1.904	0.049	1.861	38.304	-26.901	94.693	-2.459	1.473	-0.555	17.726	T	173	206	early	3	3	3	2	1
3_40	3	Q.robur		solid	0.279	4.296	15.418	-28.281	78.097	-1.904	0.286	4.109	14.332	-28.562	74.708	-2.459	-0.281	-0.555	-3.389	T	173	206	early	3	3	3	2	1
3_41	3	Q.robur		solid	0.255	3.745	14.690	-27.446	88.141	-1.637	0.262	3.798	14.474	-27.460	87.980	-2.603	-0.014	-0.966	-0.161	T	176	170	early	3.5	4	3	40	1
3_41	3	Q.robur		soluble	0.020	1.954	96.534	-26.645	97.774	-1.637	0.046	2.125	46.447	-26.238	102.660	-2.603	0.407	-0.966	4.886	T	176	170	early	3.5	4	3	40	1
3_42	3	Q.robur		solid	0.362	3.962	10.916	-29.826	59.447	-1.591	0.332	4.321	13.015	-30.381	52.737	-2.153	-0.555	-0.562	-6.710		144	195	late	2	1.5	2	0	1
3_42	3	Q.robur		soluble	0.031	1.722	55.953	-29.499	63.394	-1.591	0.027	1.913	70.392	-28.167	79.461	-2.153	1.332	-0.562	16.067		144	195	late	2	1.5	2	0	1
3_43	3	Q.robur		solid	0.244	3.718	15.205	-28.371	77.005	-1.654	0.286	3.948	13.821	-28.870	70.987	-1.668	-0.499	-0.014	-6.018		155	177	late	2.5	2.5	2.5	0	1
3_43	3	Q.robur		soluble	0.020	1.834	90.471	-29.398	64.616	-1.654	0.017	1.712	102.893	-29.611	62.044	-1.668	-0.213	-0.014	-2.571		155	177	late	2.5	2.5	2.5	0	1
3_44	3	Q.robur	Set2	solid	0.283	3.786	13.357	-29.777	60.042	-1.681	0.258	3.406	13.185	-29.894	58.625	-1.867	-0.117	-0.186	-1.417		175	181	late	2	2	2	10	1
3_44	3	Q.robur	Set2	soluble	0.022	1.872	85.077	-29.121	67.957	-1.681	0.019	2.123	110.650	-28.984	69.620	-1.867	0.137	-0.186	1.663		175	181	late	2	2	2	10	1
3_45	3	Q.robur	Set1	solid	0.267	3.649	13.674	-29.875	58.852	-1.935	0.275	3.600	13.105	-29.147	67.644	-2.521	0.728	-0.586	8.793		209	190	early	3	3	3	5	1
3_45	3	Q.robur	Set1	soluble	0.032	1.938	60.041	-29.012	69.279	-1.935	0.044	2.057	46.247	-27.165	91.529	-2.521	1.847	-0.586	22.249		209	190	early	3	3	3	5	1
3_46	3	Q.robur		solid	0.222	2.864	12.885	-29.237	66.558	-1.839	0.249	3.405	13.696	-29.489	63.513	-2.239	-0.252	-0.400	-3.045		200	221	late	2.5	2	2	20	1
3_46	3	Q.robur		soluble	0.022	2.004	92.978	-30.345	53.167	-1.839	0.023	2.349	102.529	-28.830	71.473	-2.239	1.515	-0.400	18.307		200	221	late	2.5	2	2	20	1
3_47	3	Q.robur		solid	0.337	4.035	11.992	-29.940	58.072	-1.757	0.327	3.959	12.125	-29.820	59.521	-2.22	0.120	-0.463	1.450		147	173	late	2.5	2	2	5	10,11,12
3_47	3	Q.robur		soluble	0.037	1.717	46.762	-29.174	67.327	-1.757	0.043	1.987	45.761	-26.652	97.691	-2.22	2.522	-0.463	30.364		147	173	late	2.5	2	2	5	10,11,12
3_48	3	Q.robur		solid	0.343	4.798	14.002	-29.382	64.814	-1.422	0.305	4.411	14.469	-29.529	63.041	-1.707	-0.147	-0.285	-1.774		183	203	late	3	2	2.5	0	1
3_48	3	Q.robur		soluble	0.017	1.185	71.583	-29.308	65.704	-1.422	0.024	1.510	63.965	-28.446	76.107	-1.707	0.862	-0.285	10.403		183	203	late	3	2	2.5	0	1
3_50	3	Q.robur		solid	0.315	4.167	13.208	-29.054	68.772	-1.791	0.295	3.942	13.353	-29.429	64.247	-1.892	-0.375	-0.101	-4.525		195	153	late	3	2	2.5	0	1
3_50	3	Q.robur		soluble	0.022	1.884	84.530	-28.329	77.509	-1.791	0.018	1.751	97.287	-27.904	82.633	-1.892	0.425	-0.101	5.124		195	153	late	3	2	2.5	0	1
3_51	3	Q.robur		solid	0.256	4.030	15.732	-29.984	57.532	-1.179	0.270	3.935	14.550	-30.392	52.598	-2.121	-0.408	-0.942	-4.933		196	204	early	3	3	2.5	20	1
3_51	3	Q.robur		soluble	0.043	1.835	42.314	-29.928	58.218	-1.179	0.023	1.877	80.926	-29.497	63.424	-2.121	0.431	-0.942	5.206		196	204	early	3	3	2.5	20	1
3_52	3	Q.robur		solid	0.216	3.389	15.694	-27.971	81.825	-1.728	0.272	4.017	14.762	-28.522	75.190	-2.308	-0.551	-0.580	-6.636	T	133	160	early	2.5	3	2.5	0	10,11,12
3_52	3	Q.robur		soluble	0.016	2.045	128.934	-27.201	91.094	-1.728	0.015	2.031	135.742	-27.419	88.470	-2.308	-0.218	-0.580	-2.623	T	133	160	early	2.5	3	2.5	0	10,11,12
3_53	3	Q.robur		solid	0.252	3.549	14.069	-29.817	59.551	-1.815	0.251	3.518	14.017	-29.719	60.734	-2.215	0.098	-0.400	1.182		218	236	late	2	2	1.5	5	1
3_53	3	Q.robur		soluble	0.017	2.135	124.661	-30.488	51.438	-1.815	0.030	2.399	80.522	-28.727	72.710	-2.215	1.761	-0.400	21.272		218	236	late	2	2	1.5	5	1
3_54	3	Q.robur		solid	0.220	3.478	15.783	-29.357	65.113	-1.803	0.264	3.845	14.560	-29.600	62.172	-1.917	-0.243	-0.114	-2.941		179	228	late	2.5	2.5	2.5	2	1
3_54	3	Q.robur		soluble	0.019	1.743	92.795	-30.116	55.936	-1.803	0.016	1.892	115.800	-29.254	66.351	-1.917	0.862	-0.114	10.415		179	228	late	2.5	2.5	2.5	2	1
3_55	3	Q.robur		solid	0.258	3.893	15.087	-30.057	56.651	-2.102	0.278	3.784	13.590	-29.466	63.801	-2.286	0.591	-0.184	7.150		187	196	early	3	2.5	3	10	1
3_55	3	Q.robur		soluble	0.030	1.899	62.597	-29.672	61.311	-2.102	0.029	1.910	66.668	-29.000	69.417	-2.286	0.672	-0.184	8.106		187	196	early	3	2.5	3	10	1
3_56	3	Q.robur		solid	0.299	3.842	12.834	-30.591	50.195	-1.687	0.307	3.892	12.693	-30.338	53.259	-1.948	0.253	-0.261	3.064		174	204	early	3	3	3	0	1
3_56	3	Q.robur		soluble	0.042	1.785	42.788	-30.124	55.848	-1.687	0.030	1.683	55.735	-29.358	65.100	-1.948	0.766	-0.261	9.252		174	204	early	3	3	3	0	1
3_57	3	Q.robur		solid	0.291	4.111	14.107	-30.063	56.584	-1.684	0.244	3.796	15.586	-30.179	55.173	-1.969	-0.116	-0.285	-1.411		154	198	late	2.5	2.5	2	0	1
3_57	3	Q.robur		soluble	0.020	1.841	93.191	-30.200	54.919	-1.684	0.016	1.687	102.557	-28.937	70.183	-1.969	1.263	-0.285	15.264		154	198	late	2.5	2.5	2	0	1
3_58	3	Q.robur		soluble	0.021	1.928	91.429	-27.953	82.038	-1.953	0.040	2.018	50.474	-26.596	98.362	-2.348	1.357	-0.395	16.324	T	222	238	early	3	3.5	3.5	80	1
3_58	3	Q.robur		solid	0.246	3.983	16.203	-27.996	81.524	-1.953	0.254	3.811	14.987	-28.163	79.515	-2.348	-0.167	-0.395	-2.010	T	222	238	early	3	3.5	3.5	80	1
3_59	3	Q.robur		solid	0.245	3.245	13.224	-30.149	55.545	-1.600	0.263	3.630	13.825	-29.756	60.296	-1.709	0.393	-0.109	4.750		166	235	late	2.5	1.5	2	0	1
3_59	3	Q.robur		soluble	0.018	1.730	95.127	-30.850	47.052	-1.600	0.022	1.881	87.191	-28.925	70.328	-1.709	1.925	-0.109	23.276		166	235	late	2.5	1.5	2	0	1
3_6	3	Q.robur		solid	0.226	3.919	17.316	-28.744	72.511	-1.626	0.250	3.613	14.461	-29.210	66.892	-2.559	-0.466	-0.933	-5.619		176	194	early	3.5	3	3	40	1
3_6	3	Q.robur		soluble	0.016	1.948	122.109	-27.941	82.182	-1.626	0.030	2.085	70.327	-27.431	88.326	-2.559	0.510	-0.933	6.144		176	194	early	3.5	3	3	40	1
3_60	3	Q.robur		solid	0.243	3.796	15.608	-29.327	65.476	-2.089	0.263	3.715	14.111	-29.431	64.215	-2.673	-0.104	-0.584	-1.261		195	224	early	3	3	3	0	10,11,12
3_60	3	Q.robur		soluble	0.032	1.877	58.206	-28.545	74.915	-2.089	0.035	2.013	57.761	-27.901	82.673	-2.673	0.644	-0.584	7.758		195	224	early	3	3	3	0	10,11,12
3_61	3	Q.robur	Set1	solid	0.241	3.548	14.718	-29.983	57.551	-1.768	0.290	4.032	13.925	-29.781	59.993	-2.138	0.202	-0.370	2.442		177	182	early	3	3.5	3	30	4
3_61	3	Q.robur	Set1	soluble	0.035	1.829	52.687	-29.277	66.080	-1.768	0.028	1.678	59.226	-28.094	80.344	-2.138	1.183	-0.370	14.264		177	182	early	3	3.5	3	30	4
3_62	3	Q.robur		solid	0.199	3.670	18.433	-30.335	53.286	-2.008	0.215	3.639	16.948	-30.397	52.541	-1.904	-0.062	0.104	-0.745		156	225	early	3	2.5	2.5	0	1
3_62	3	Q.robur		soluble	0.030	1.933	63.571	-30.000	57.340	-2.008	0.020	1.770	86.412	-29.572	62.519	-1.904	0.428	0.104	5.179		156	225	early	3	2.5	2.5	0	1
3_63	3	Q.robur		solid	0.229	3.823	16.665	-29.895	58.613	-1.840	0.227	3.541	15.575	-29.960	57.832	-2.394	-0.065	-0.554	-0.781		216	237	early	2.5	3	2.5	30	1
3_63	3	Q.robur		soluble	0.022	2.077	94.771	-29.625	61.875	-1.840	0.046	1.974	42.837	-29.137	67.765	-2.394	0.488	-0.554	5.890		216	237	early	2.5	3	2.5	30	1
3_64	3	Q.robur		solid	0.267	4.088	15.334	-30.243	54.398	-1.611	0.273	4.002	14.641	-30.454	51.845	-2.399	-0.211	-0.788	-2.553		179	197	early	3	3	3	10	1
3_64	3	Q.robur		soluble	0.021	1.876	87.790	-30.686	49.040	-1.611	0.022	1.943	86.547	-28.503	75.417	-2.399	2.183	-0.788	26.377		179	197	early	3	3	3	10	1
3_65	3	Q.robur		solid	0.206	2.775	13.460	-29.507	63.302	-1.665	0.220	3.761	17.062	-29.251	66.391	-2.118	0.256	-0.453	3.089		260	211	late	2	2.5	2	20	1
3_65	3	Q.robur		soluble	0.017	2.189	127.691	-30.299	53.731	-1.665	0.022	2.290	106.457	-28.767	72.230	-2.118	1.532	-0.453	18.498		260	211	late	2	2.5	2	20	1
3_66	3	Q.robur		soluble	0.013	1.706	134.372	-30.776	47.948	-1.597	0.016	1.759	111.782	-29.414	64.429	-2.005	1.362	-0.408	16.481	S	148	204	late	2.5	2.5	2	0	1
3_66	3	Q.robur		solid	0.254	4.117	16.175	-30.375	52.804	-1.597	0.273	4.068	14.900	-30.887	46.610	-2.005	-0.512	-0.408	-6.194	S	148	204	late	2.5	2.5	2	0	1
3_67	3	Q.robur		solid	0.216	2.953	13.639	-29.284	65.991	-1.782	0.222	3.502	15.804	-29.415	64.408	-2.236	-0.131	-0.454	-1.583		191	229	early	3	2.5	2.5	2	1
3_67	3	Q.robur		soluble	0.053	1.830	34.570	-28.701	73.024	-1.782	0.046	1.893	40.765	-28.181	79.297	-2.236	0.520	-0.454	6.273		191	229	early	3	2.5	2.5	2	1
3_68	3	Q.robur		solid	0.272	4.329	15.889	-30.076	56.424	-1.803	0.261	3.832	14.679	-30.007	57.257	-2.224	0.069	-0.421	0.834		198	201	late	2.5	2.5	2	0	10,11,12
3_68	3	Q.robur		soluble	0.015	1.738	114.355	-29.740	60.485	-1.803	0.019	2.065	106.091	-28.164	79.502	-2.224	1.576	-0.421	19.017		198	201	late	2.5	2.5	2	0	10,11,12
3_69	3	Q.robur		solid	0.310	3.771	12.161	-28.661	73.517	-2.003	0.260	3.610	13.874	-28.928	70.290	-2.172	-0.267	-0.169	-3.227		190	239	early	2.5	3	2.5	0	1
3_69	3	Q.robur		soluble	0.034	1.748	51.446	-28.322	77.598	-2.003	0.036	1.701	46.923	-28.245	78.522	-2.172	0.077	-0.169	0.924		190	239	early	2.5	3	2.5	0	1
3_7	3	Q.robur		solid	0.328	4.181	12.724	-29.290	65.917	-1.450	0.282	4.549	16.167	-29.541	62.894	-2.056	-0.251	-0.606	-3.023		181	199	early	3	3	2.5	10	10,11,12
3_7	3	Q.robur		soluble	0.028	1.758	62.289	-29.055	68.762	-1.450	0.023	1.071	46.436	-28.041	80.984	-2.056	1.014	-0.606	12.221		181	199	early	3	3	2.5	10	10,11,12
3_70	3	Q.robur		solid	0.263	3.562	13.565	-30.002	57.323	-1.996	0.252	3.659	14.521	-29.742	60.462	-2.2	0.260	-0.204	3.139		215	205	early	3	3	3	0	1
3_70	3	Q.robur		soluble	0.036	1.925	52.874	-29.591	62.291	-1.996	0.033	2.068	62.211	-28.943	70.107	-2.2	0.648	-0.204	7.816		215	205	early	3	3	3	0	1
3_71	3	Q.robur	Set2	solid	0.247	3.616	14.632	-30.986	45.408	-1.440	0.253	4.053	15.999	-31.308	41.509	-2.056	-0.322	-0.616	-3.899		166	192	late	2	2	2	40	1
3_71	3	Q.robur	Set2	soluble	0.013	1.809	138.432	-30.969	45.614	-1.440	0.021	1.866	87.013	-28.392	76.760	-2.056	2.577	-0.616	31.146		166	192	late	2	2	2	40	1
3_72	3	Q.robur		solid	0.308	3.570	11.581	-29.602	62.157	-1.396	0.297	4.613	15.541	-29.812	59.620	-2	-0.210	-0.604	-2.537		167	171	late	2.5	2.5	3	15	1
3_72	3	Q.robur		soluble	0.023	1.868	80.835	-28.911	70.493	-1.396	0.023	1.803	79.535	-28.022	81.212	-2	0.889	-0.604	10.720		167	171	late	2.5	2.5	3	15	1
3_73	3	Q.robur	Set1	solid	0.239	3.768	15.742	-29.458	63.887	-1.733	0.245	3.614	14.726	-29.215	66.823	-2.153	0.243	-0.420	2.936		204	191	early	3	2.5	2.5	2	1
3_73	3	Q.robur	Set1	soluble	0.027	1.854	67.427	-28.896	70.676	-1.733	0.039	2.179	56.116	-27.551	86.877	-2.153	1.345	-0.420	16.201		204	191	early	3	2.5	2.5	2	1
3_74	3	Q.robur		solid	0.240	3.702	15.395	-30.391	52.606	-1.704	0.212	3.721	17.518	-30.831	47.287	-2.197	-0.440	-0.493	-5.319		187	207	late	1	2	2	0	1
3_74	3	Q.robur		soluble	0.014	1.921	139.216	-30.908	46.354	-1.704	0.014	1.831	130.622	-28.881	70.863	-2.197	2.027	-0.493	24.509		187	207	late	1	2	2	0	1
3_75	3	Q.robur		soluble	0.023	2.091	91.702	-27.474	87.813	-1.708	0.045	2.076	46.171	-27.450	88.100	-2.517	0.024	-0.809	0.287	T	248	211	early	3	4	3.5	70	1
3_75	3	Q.robur		solid	0.262	3.594	13.697	-27.918	82.468	-1.708	0.185	3.350	18.105	-28.118	80.053	-2.517	-0.200	-0.809	-2.415	T	248	211	early	3	4	3.5	70	1
3_76	3	Q.robur		solid	0.240	3.594	14.961	-29.979	57.595	-1.902	0.243	4.094	16.808	-29.798	59.780	-2.292	0.181	-0.390	2.186		206	237	early	3	3	3	5	1
3_76	3	Q.robur		soluble	0.017	1.947	112.115	-30.110	56.006	-1.902	0.032	1.967	60.666	-28.707	72.957	-2.292	1.403	-0.390	16.951		206	237	early	3	3	3	5	1
3_77	3	Q.robur		solid	0.239	3.571	14.922	-30.143	55.614	-1.758	0.279	4.010	14.357	-30.014	57.167	-2.327	0.129	-0.569	1.553		197	168	early	3	2.5	3	10	10,11,12
3_77	3	Q.robur		soluble	0.024	1.958	82.122	-29.539	62.919	-1.758	0.039	1.912	49.064	-28.310	77.748	-2.327	1.229	-0.569	14.829		197	168	early	3	2.5	3	10	10,11,12
3_78	3	Q.robur		solid	0.273	4.382	16.077	-29.340	65.315	-1.897	0.263	4.151	15.774	-28.997	69.453	-2.197	0.343	-0.300	4.138		165	171	early	3	3.5	3.5	5	1
3_78	3	Q.robur		soluble	0.018	2.062	112.186	-28.423	76.384	-1.897	0.034	2.025	58.925	-27.496	87.541	-2.197	0.927	-0.300	11.157		165	171	early	3	3.5	3.5	5	1
3_79	3	Q.robur		solid	0.200	4.230	21.142	-29.728	60.634	-2.051	0.231	4.564	19.773	-29.529	63.031	-1.78	0.199	0.271	2.397		234	227	early	2.5	3	2.5	40	1
3_79	3	Q.robur		soluble	0.014	1.725	121.500	-29.589	62.309	-2.051	0.023	1.332	57.366	-28.651	73.630	-1.78	0.938	0.271	11.321		234	227	early	2.5	3	2.5	40	1
3_8	3	Q.robur		solid	0.288	4.206	14.618	-29.516	63.198	-2.295	0.277	3.863	13.929	-29.371	64.946	-2.328	0.145	-0.033	1.748		185	198	early	3.5	3	3.5	0	10,11,12
3_8	3	Q.robur		soluble	0.060	1.708	28.355	-28.780	72.077	-2.295	0.049	1.660	33.890	-28.794	71.910	-2.328	-0.014	-0.033	-0.167		185	198	early	3.5	3	3.5	0	10,11,12
3_80	3	Q.robur		soluble	0.025	1.913	77.585	-28.465	75.877	-1.803	0.036	1.688	46.896	-26.997	93.544	-2.147	1.468	-0.344	17.667	T	199	211	early	3	3	3	30	1
3_80	3	Q.robur		solid	0.280	3.785	13.516	-28.412	76.518	-1.803	0.327	4.392	13.427	-28.408	76.567	-2.147	0.004	-0.344	0.049	T	199	211	early	3	3	3	30	1
3_82	3	Q.robur	Set1	solid	0.335	4.692	13.993	-29.486	63.551	-1.637	0.332	3.849	11.609	-30.064	56.567	-1.986	-0.578	-0.349	-6.983		170	183	early	3	3	3.5	0	1
3_82	3	Q.robur	Set1	soluble	0.036	1.325	37.012	-27.784	84.083	-1.637	0.030	1.365	45.082	-27.391	88.802	-1.986	0.393	-0.349	4.719		170	183	early	3	3	3.5	0	1
3_83	3	Q.robur		solid	0.216	3.330	15.450	-29.983	57.542	-1.780	0.218	3.860	17.723	-30.120	55.890	-2.41	-0.137	-0.630	-1.653		219	222	late	2.5	2.5	2.5	30	10,11,12
3_83	3	Q.robur		soluble	0.015	1.884	128.135	-29.829	59.410	-1.780	0.039	2.147	54.582	-29.100	68.216	-2.41	0.729	-0.630	8.806		219	222	late	2.5	2.5	2.5	30	10,11,12
3_84	3	Q.robur		solid	0.222	3.671	16.539	-29.833	59.366	-2.097	0.317	3.958	12.487	-30.000	57.340	-2.186	-0.167	-0.089	-2.026		198	218	early	3	3	3	20	10,11,12
3_84	3	Q.robur		soluble	0.037	1.888	51.597	-29.219	66.774	-2.097	0.040	1.977	49.702	-28.959	69.923	-2.186	0.260	-0.089	3.149		198	218	early	3	3	3	20	10,11,12
3_85	3	Q.robur		solid	0.287	4.256	14.819	-30.291	53.827	-1.827	0.284	4.224	14.896	-30.012	57.202	-2.308	0.279	-0.481	3.375		202	194	early	2.5	3	3.5	30	10,11,12
3_85	3	Q.robur		soluble	0.032	1.729	53.780	-29.680	61.216	-1.827	0.025	1.766	71.979	-28.298	77.884	-2.308	1.382	-0.481	16.668		202	194	early	2.5	3	3.5	30	10,11,12
3_86	3	Q.robur		solid	0.324	4.027	12.415	-30.516	51.097	-1.861	0.359	4.283	11.936	-30.278	53.979	-2.056	0.238	-0.195	2.882		152	175	early	3	3	2.5	0	1
3_86	3	Q.robur		soluble	0.050	1.882	37.853	-29.186	67.179	-1.861	0.030	1.669	55.617	-29.399	64.604	-2.056	-0.213	-0.195	-2.576		152	175	early	3	3	2.5	0	1
3_88	3	Q.robur		solid	0.198	3.136	15.787	-30.299	53.729	-1.566	0.247	3.659	14.802	-30.723	48.588	-2.147	-0.424	-0.581	-5.141		185	164	late	2.5	2	2.5	0	1
3_88	3	Q.robur		soluble	0.017	1.915	113.749	-31.048	44.651	-1.566	0.019	2.187	114.586	-29.047	68.853	-2.147	2.001	-0.581	24.203		185	164	late	2.5	2	2.5	0	1
3_89	3	Q.robur		solid	0.246	3.245	13.201	-29.730	60.601	-1.530	0.245	3.878	15.826	-29.637	61.733	-2.177	0.093	-0.647	1.132		198	202	late	2.5	2	2	0	1
3_89	3	Q.robur		soluble	0.013	1.856	142.501	-30.370	52.861	-1.530	0.025	1.949	78.583	-28.292	77.961	-2.177	2.078	-0.647	25.100		198	202	late	2.5	2	2	0	1
3_91	3	Q.robur		solid	0.257	3.835	14.925	-29.534	62.972	-1.466	0.257	3.944	15.335	-29.535	62.964	-2.056	-0.001	-0.590	-0.008		190	146	late	2.5	2.5	2.5	0	1
3_91	3	Q.robur		soluble	0.015	2.031	134.598	-29.213	66.852	-1.466	0.016	2.032	123.146	-28.526	75.141	-2.056	0.687	-0.590	8.289		190	146	late	2.5	2.5	2.5	0	1
3_92	3	Q.robur		solid	0.294	3.771	12.840	-30.497	51.332	-1.690	0.330	4.662	14.146	-30.226	54.608	-2.289	0.271	-0.599	3.275		193	155	late	1.5	1.5	1	0	1
3_92	3	Q.robur		soluble	0.018	1.859	103.366	-29.516	63.187	-1.690	0.022	1.851	84.076	-26.735	96.697	-2.289	2.781	-0.599	33.510		193	155	late	1.5	1.5	1	0	1
3_94	3	Q.robur		solid	0.241	3.283	13.617	-29.054	68.768	-2.028	0.298	4.259	14.294	-28.904	70.575	-2.346	0.150	-0.318	1.806		177	226	early	3	3	3	0	1
3_94	3	Q.robur		soluble	0.028	1.995	70.813	-29.280	66.041	-2.028	0.028	1.777	63.509	-28.422	76.389	-2.346	0.858	-0.318	10.348		177	226	early	3	3	3	0	1
3_95	3	Q.robur		soluble	0.021	1.736	82.219	-27.739	84.615	-1.882	0.029	2.039	71.035	-26.146	103.758	-2.324	1.593	-0.442	19.143	T	189	201	late	2.5	2	2.5	0	1
3_95	3	Q.robur		solid	0.249	3.528	14.178	-27.850	83.282	-1.882	0.292	3.931	13.483	-28.187	79.231	-2.324	-0.337	-0.442	-4.052	T	189	201	late	2.5	2	2.5	0	1
3_96	3	Q.robur		solid	0.233	3.731	16.033	-30.126	55.823	-2.037	0.281	3.849	13.706	-29.727	60.638	-2.369	0.399	-0.332	4.815		152	170	early	3.5	4	3.5	20	10,11,12
3_96	3	Q.robur		soluble	0.028	1.768	62.818	-29.139	67.746	-2.037	0.040	2.025	50.026	-28.439	76.185	-2.369	0.700	-0.332	8.439		152	170	early	3.5	4	3.5	20	10,11,12
3_97	3	Q.robur		solid	0.287	3.957	13.809	-29.228	66.676	-2.112	0.283	3.375	11.896	-29.038	68.964	-2.302	0.190	-0.190	2.289		204	176	early	3	3	3	0	1
3_97	3	Q.robur		soluble	0.034	1.929	56.667	-28.550	74.856	-2.112	0.045	2.163	47.866	-28.175	79.372	-2.302	0.375	-0.190	4.517		204	176	early	3	3	3	0	1
3_98	3	Q.robur		soluble	0.016	1.646	104.751	-27.861	83.156	-1.678	0.014	1.828	128.001	-27.402	88.679	-1.85	0.459	-0.172	5.523	T	205	198	late	2.5	2.5	2.5	0	1
3_98	3	Q.robur		solid	0.257	3.571	13.907	-28.319	77.640	-1.678	0.277	4.256	15.389	-28.896	70.672	-1.85	-0.577	-0.172	-6.968	T	205	198	late	2.5	2.5	2.5	0	1
3_99	3	Q.robur		solid	0.218	3.765	17.243	-28.759	72.332	-1.665	0.214	3.588	16.748	-29.345	65.252	-2.68	-0.586	-1.015	-7.080		185	199	early	2.5	3	3	70	10,11,12
3_99	3	Q.robur		soluble	0.017	1.917	109.908	-28.615	74.066	-1.665	0.037	2.222	60.765	-27.326	89.583	-2.68	1.289	-1.015	15.517		185	199	early	2.5	3	3	70	10,11,12
4_1	4	Q.robur		soluble	0.036	2.053	57.133	-28.417	76.457	-2.201	0.039	2.214	57.193	-27.386	88.868	-2.476	1.031	-0.275	12.411	T	182	162	early	3.5	3.5	3.5	0	10,11,12
4_1	4	Q.robur		solid	0.240	3.827	15.947	-29.051	68.809	-2.201	0.238	3.605	15.162	-28.549	74.867	-2.476	0.502	-0.275	6.058	T	182	162	early	3.5	3.5	3.5	0	10,11,12
4_10	4	Q.robur		soluble	0.043	1.812	41.699	-28.865	71.050	-2.089	0.059	2.039	34.637	-27.770	84.243	-2.492	1.095	-0.403	13.192	T	173	218	early	3	3	3	40	10,11,12
4_10	4	Q.robur		solid	0.278	3.659	13.161	-28.936	70.190	-2.089	0.280	3.862	13.781	-29.109	68.108	-2.492	-0.173	-0.403	-2.082	T	173	218	early	3	3	3	40	10,11,12
4_100	4	Q.robur		solid	0.241	3.905	16.218	-29.392	64.693	-2.216	0.256	4.138	16.188	-29.561	62.650	-2.369	-0.169	-0.153	-2.043		187	218	early	2.5	3	2.5	10	10,11,12
4_100	4	Q.robur		soluble	0.040	1.972	49.344	-29.510	63.270	-2.216	0.018	1.948	107.871	-28.175	79.369	-2.369	1.335	-0.153	16.099		187	218	early	2.5	3	2.5	10	10,11,12
4_11	4	Q.robur		soluble	0.029	2.172	75.115	-28.981	69.650	-1.852	0.047	2.250	47.807	-28.188	79.211	-2.476	0.793	-0.624	9.561		234	216	early	3	3.5	3	40	10,11,12
4_11	4	Q.robur		solid	0.222	3.265	14.696	-28.385	76.837	-1.852	0.178	3.466	19.442	-28.261	78.334	-2.476	0.124	-0.624	1.497		234	216	early	3	3.5	3	40	10,11,12
4_12	4	Q.robur		solid	0.237	3.334	14.093	-29.970	57.705	-1.828	0.212	3.963	18.684	-29.743	60.449	-1.834	0.227	-0.006	2.744		199	197	late	2.5	2.5	3	0	10,11,12
4_12	4	Q.robur		soluble	0.014	1.897	140.162	-30.544	50.759	-1.828	0.014	2.053	151.022	-29.811	59.626	-1.834	0.733	-0.006	8.866		199	197	late	2.5	2.5	3	0	10,11,12
4_13	4	Q.robur		solid	0.288	4.008	13.921	-30.634	49.667	-1.681	0.326	4.594	14.066	-30.786	47.825	-2.097	-0.152	-0.416	-1.842		155	172	early	3	3	3.5	5	4
4_13	4	Q.robur		soluble	0.043	1.887	43.670	-30.007	57.260	-1.681	0.021	1.544	74.139	-27.718	84.872	-2.097	2.289	-0.416	27.612		155	172	early	3	3	3.5	5	4
4_14	4	Q.robur		solid	0.245	4.059	16.544	-29.847	59.187	-1.840	0.263	4.270	16.258	-30.148	55.549	-2.425	-0.301	-0.585	-3.639		177	227	early	2.5	3	2.5	40	10,11,12
4_14	4	Q.robur		soluble	0.027	1.769	65.302	-29.071	68.570	-1.840	0.037	1.976	53.849	-29.067	68.608	-2.425	0.004	-0.585	0.037		177	227	early	2.5	3	2.5	40	10,11,12
4_15	4	Q.robur		solid	0.256	3.624	14.169	-29.111	68.088	-1.840	0.272	3.903	14.330	-28.999	69.439	-2.277	0.112	-0.437	1.351		194	203	early	3	3	3	60	4
4_15	4	Q.robur		soluble	0.030	2.139	72.429	-29.456	63.919	-1.840	0.040	2.169	54.746	-27.846	83.327	-2.277	1.610	-0.437	19.408		194	203	early	3	3	3	60	4
4_16	4	Q.robur		solid	0.202	3.355	16.577	-29.461	63.858	-1.861	0.211	3.422	16.232	-29.746	60.411	-2.492	-0.285	-0.631	-3.448		222	241	late	2	2	2	0	10,11,12
4_16	4	Q.robur		soluble	0.012	2.117	178.972	-30.062	56.587	-1.861	0.028	2.351	83.733	-29.328	65.457	-2.492	0.734	-0.631	8.870		222	241	late	2	2	2	0	10,11,12
4_18	4	Q.robur		solid	0.235	3.695	15.728	-30.061	56.605	-2.061	0.247	3.685	14.943	-30.413	52.350	-2.2	-0.352	-0.139	-4.254		159	204	early	2.5	3	3	0	4
4_18	4	Q.robur		soluble	0.063	1.929	30.804	-29.490	63.509	-2.061	0.033	2.222	66.880	-29.879	58.806	-2.2	-0.389	-0.139	-4.703		159	204	early	2.5	3	3	0	4
4_19	4	Q.robur		solid	0.230	3.476	15.106	-30.050	56.732	-1.878	0.283	3.947	13.954	-30.171	55.275	-2.268	-0.121	-0.390	-1.456		219	212	early	3	3	3	0	4
4_19	4	Q.robur		soluble	0.047	2.072	43.810	-29.686	61.143	-1.878	0.024	1.876	77.299	-28.456	75.987	-2.268	1.230	-0.390	14.844		219	212	early	3	3	3	0	4
4_2	4	Q.robur	Set1	soluble	0.021	1.791	84.427	-27.875	82.982	-1.906	0.029	1.741	60.073	-27.775	84.186	-2.274	0.100	-0.368	1.203	T	219	184	early	3.5	3	3	0	4
4_2	4	Q.robur	Set1	solid	0.283	4.245	14.975	-28.570	74.604	-1.906	0.266	4.287	16.135	-28.608	74.152	-2.274	-0.038	-0.368	-0.452	T	219	184	early	3.5	3	3	0	4
4_20	4	Q.robur		solid	0.208	3.515	16.891	-30.088	56.274	-1.756	0.239	4.176	17.502	-30.941	45.954	-1.93	-0.853	-0.174	-10.320		182	215	late	2	2	2.5	0	4
4_20	4	Q.robur		soluble	0.014	1.908	139.393	-30.877	46.729	-1.756	0.016	2.062	131.111	-31.421	40.132	-1.93	-0.544	-0.174	-6.597		182	215	late	2	2	2.5	0	4
4_21	4	Q.robur		solid	0.237	3.308	13.960	-29.827	59.430	-1.990	0.236	3.642	15.418	-29.004	69.377	-2.492	0.823	-0.502	9.947		197	231	early	2.5	3	2.5	70	10,11,12
4_21	4	Q.robur		soluble	0.024	1.926	79.024	-29.527	63.054	-1.990	0.030	1.971	64.667	-28.148	79.691	-2.492	1.379	-0.502	16.637		197	231	early	2.5	3	2.5	70	10,11,12
4_22	4	Q.robur		solid	0.258	3.719	14.421	-29.369	64.972	-1.837	0.236	3.767	15.994	-29.413	64.442	-2.436	-0.044	-0.599	-0.530		202	221	late	2.5	2.5	2.5	30	10,11,12
4_22	4	Q.robur		soluble	0.016	1.982	120.573	-29.669	61.345	-1.837	0.039	2.120	55.001	-28.462	75.914	-2.436	1.207	-0.599	14.570		202	221	late	2.5	2.5	2.5	30	10,11,12
4_23	4	Q.robur		soluble	0.026	1.866	70.837	-28.075	80.572	-2.102	0.051	2.069	40.966	-26.976	93.796	-2.671	1.099	-0.569	13.225	T	224	195	early	3	3	3	70	4
4_23	4	Q.robur		solid	0.282	4.212	14.958	-29.080	68.455	-2.102	0.255	4.105	16.108	-28.702	73.013	-2.671	0.378	-0.569	4.558	T	224	195	early	3	3	3	70	4
4_24	4	Q.robur	Set1	solid	0.356	4.467	12.524	-29.211	66.870	-1.728	0.341	4.470	13.091	-29.346	65.243	-2.07	-0.135	-0.342	-1.627		191	188	early	3	3	2.5	0	4
4_24	4	Q.robur	Set1	soluble	0.033	1.598	47.955	-28.428	76.315	-1.728	0.029	1.855	62.919	-27.891	82.785	-2.07	0.537	-0.342	6.470		191	188	early	3	3	2.5	0	4
4_25	4	Q.robur		solid	0.201	3.079	15.310	-30.033	56.943	-1.634	0.219	3.718	16.964	-30.069	56.506	-2.042	-0.036	-0.408	-0.437		201	212	late	2	2.5	2	0	4
4_25	4	Q.robur		soluble	0.014	2.095	150.170	-30.937	45.995	-1.634	0.013	2.197	167.529	-30.833	47.263	-2.042	0.104	-0.408	1.268		201	212	late	2	2.5	2	0	4
4_26	4	Q.robur		solid	0.359	5.400	15.018	-29.364	65.032	-1.469	0.262	3.541	13.509	-29.648	61.599	-2.257	-0.284	-0.788	-3.433		146	139	early	3.5	3.5	3.5	0	10,11,12
4_26	4	Q.robur		soluble	0.021	1.689	81.493	-27.924	82.395	-1.469	0.043	2.042	47.983	-27.878	82.944	-2.257	0.046	-0.788	0.548		146	139	early	3.5	3.5	3.5	0	10,11,12
4_27	4	Q.robur		soluble	0.043	1.913	44.046	-28.522	75.184	-1.852	0.034	1.871	54.572	-27.510	87.377	-2.287	1.012	-0.435	12.193	T	207	198	early	3.5	3.5	3.5	20	4
4_27	4	Q.robur		solid	0.275	3.923	14.215	-29.034	69.017	-1.852	0.263	4.220	16.068	-28.836	71.406	-2.287	0.198	-0.435	2.389	T	207	198	early	3.5	3.5	3.5	20	4
4_28	4	Q.robur	Set2	solid	0.211	2.870	13.613	-28.812	71.690	-1.706	0.222	3.751	16.895	-29.216	66.815	-2.323	-0.404	-0.617	-4.875		200	185	late	2.5	2	2.5	40	4
4_28	4	Q.robur	Set2	soluble	0.014	1.967	141.147	-29.499	63.395	-1.706	0.030	2.067	69.892	-28.765	72.262	-2.323	0.734	-0.617	8.868		200	185	late	2.5	2	2.5	40	4
4_29	4	Q.robur		solid	0.322	5.082	15.764	-29.674	61.286	-1.878	0.273	4.181	15.266	-29.760	60.240	-2.587	-0.086	-0.709	-1.045		182	200	early	3	2.5	2.5	0	4
4_29	4	Q.robur		soluble	0.018	1.782	101.026	-29.207	66.922	-1.878	0.039	2.050	51.979	-28.104	80.225	-2.587	1.103	-0.709	13.302		182	200	early	3	2.5	2.5	0	4
4_30	4	Q.robur		solid	0.311	4.218	13.542	-28.981	69.646	-1.861	0.370	4.578	12.387	-29.250	66.400	-2.264	-0.269	-0.403	-3.245		180	212	early	3	3	2.5	5	4
4_30	4	Q.robur		soluble	0.045	1.747	39.013	-28.237	78.621	-1.861	0.050	1.653	33.003	-27.551	86.882	-2.264	0.686	-0.403	8.261		180	212	early	3	3	2.5	5	4
4_31	4	Q.robur	Set1	solid	0.274	4.480	16.359	-29.078	68.480	-1.766	0.301	3.930	13.065	-28.787	71.992	-1.986	0.291	-0.220	3.512		159	191	early	3	3.5	3.5	0	10,11,12
4_31	4	Q.robur	Set1	soluble	0.032	1.964	61.218	-28.579	74.496	-1.766	0.018	1.734	96.809	-28.093	80.359	-1.986	0.486	-0.220	5.863		159	191	early	3	3.5	3.5	0	10,11,12
4_32	4	Q.robur		solid	0.259	4.621	17.820	-28.648	73.673	-1.777	0.268	4.166	15.507	-29.064	68.649	-2.143	-0.416	-0.366	-5.024		185	223	early	3	3.5	3	5	10,11,12
4_32	4	Q.robur		soluble	0.035	1.674	48.124	-28.009	81.371	-1.777	0.031	1.900	62.028	-28.033	81.082	-2.143	-0.024	-0.366	-0.289		185	223	early	3	3.5	3	5	10,11,12
4_33	4	Q.robur		solid	0.236	3.459	14.662	-29.987	57.504	-1.681	0.212	3.788	17.905	-29.803	59.722	-2.475	0.184	-0.794	2.218		183	226	late	2.5	2.5	2.5	2	7
4_33	4	Q.robur		soluble	0.013	2.076	155.861	-30.332	53.326	-1.681	0.027	2.251	83.605	-28.712	72.894	-2.475	1.620	-0.794	19.568		183	226	late	2.5	2.5	2.5	2	7
4_34	4	Q.robur		solid	0.339	4.561	13.459	-29.153	67.578	-1.790	0.311	3.998	12.843	-29.183	67.214	-2.135	-0.030	-0.345	-0.364		173	173	early	2.5	3	3.5	0	10,11,12
4_34	4	Q.robur		soluble	0.024	1.805	74.751	-29.609	62.071	-1.790	0.027	1.692	63.208	-28.837	71.390	-2.135	0.772	-0.345	9.320		173	173	early	2.5	3	3.5	0	10,11,12
4_35	4	Q.robur	Set1	solid	0.286	4.003	13.979	-29.937	58.107	-1.937	0.307	3.983	12.975	-30.075	56.432	-2.369	-0.138	-0.432	-1.675		143	191	early	3.5	3.5	3.5	5	4
4_35	4	Q.robur	Set1	soluble	0.020	1.760	88.143	-29.150	67.612	-1.937	0.039	1.834	46.539	-28.293	77.947	-2.369	0.857	-0.432	10.335		143	191	early	3.5	3.5	3.5	5	4
4_36	4	Q.robur		solid	0.250	4.129	16.544	-29.309	65.695	-1.924	0.190	3.510	18.506	-29.321	65.547	-2.535	-0.012	-0.611	-0.148		213	230	late	2.5	2.5	2.5	30	10,11,12
4_36	4	Q.robur		soluble	0.014	2.050	145.681	-29.331	65.430	-1.924	0.034	2.386	70.924	-28.261	78.336	-2.535	1.070	-0.611	12.906		213	230	late	2.5	2.5	2.5	30	10,11,12
4_37	4	Q.robur		soluble	0.021	1.968	95.441	-28.323	77.583	-1.864	0.047	2.144	45.965	-27.506	87.428	-2.385	0.817	-0.521	9.845	T	184	205	early	3	3	3.5	30	10,11,12
4_37	4	Q.robur		solid	0.280	4.067	14.532	-28.463	75.898	-1.864	0.340	4.253	12.513	-28.734	72.636	-2.385	-0.271	-0.521	-3.262	T	184	205	early	3	3	3.5	30	10,11,12
4_38	4	Q.robur		soluble	0.034	1.653	48.579	-27.227	90.778	-1.840	0.045	1.611	36.007	-26.798	95.935	-2.714	0.429	-0.874	5.157	T	186	213	early	3	3	3.5	0	4
4_38	4	Q.robur		solid	0.302	3.911	12.915	-28.027	81.148	-1.840	0.249	3.867	15.514	-27.771	84.235	-2.714	0.256	-0.874	3.087	T	186	213	early	3	3	3.5	0	4
4_39	4	Q.robur		solid	0.296	3.786	12.796	-30.124	55.846	-1.722	0.307	4.821	15.643	-30.824	47.370	-1.854	-0.700	-0.132	-8.475		191	203	late	3	2	2.5	0	10,11,12
4_39	4	Q.robur		soluble	0.026	1.702	65.454	-30.075	56.433	-1.722	0.018	1.876	106.658	-29.982	57.562	-1.854	0.093	-0.132	1.129		191	203	late	3	2	2.5	0	10,11,12
4_4	4	Q.robur		solid	0.243	3.724	15.346	-29.174	67.326	-1.942	0.273	4.163	15.223	-29.562	62.637	-1.941	-0.388	0.001	-4.689		169	204	early	3	3	3	0	10,11,12
4_4	4	Q.robur		soluble	0.024	1.717	72.866	-29.935	58.129	-1.942	0.019	1.791	93.634	-29.452	63.967	-1.941	0.483	0.001	5.838		169	204	early	3	3	3	0	10,11,12
4_40	4	Q.robur		solid	0.375	4.014	10.699	-30.153	55.496	-1.612	0.330	4.011	12.159	-30.002	57.323	-2.475	0.151	-0.863	1.827		123	149	late	3	2	2.5	20	4
4_40	4	Q.robur		soluble	0.027	1.981	74.722	-29.241	66.515	-1.612	0.042	2.202	52.375	-26.777	96.182	-2.475	2.464	-0.863	29.667		123	149	late	3	2	2.5	20	4
4_41	4	Q.robur		solid	0.258	3.836	14.857	-27.500	87.498	-1.587	0.243	3.899	16.002	-28.079	80.531	-2.498	-0.579	-0.911	-6.967	T	229	235	early	3	3	3	70	5
4_41	4	Q.robur		soluble	0.014	1.563	111.368	-27.262	90.353	-1.587	0.053	1.743	32.914	-27.074	92.617	-2.498	0.188	-0.911	2.264	T	229	235	early	3	3	3	70	5
4_42	4	Q.robur	Set1	solid	0.341	3.999	11.733	-28.637	73.796	-1.792	0.321	4.284	13.356	-28.441	76.159	-2.427	0.196	-0.635	2.363		202	185	early	3	3	2.5	0	4
4_42	4	Q.robur	Set1	soluble	0.047	1.593	34.073	-28.739	72.569	-1.792	0.032	1.774	55.733	-27.970	81.835	-2.427	0.769	-0.635	9.266		202	185	early	3	3	2.5	0	4
4_43	4	Q.robur		soluble	0.015	1.988	133.426	-31.791	35.646	-1.716	0.016	2.174	136.344	-31.346	41.039	-2.043	0.445	-0.327	5.393	S	173	206	late	2.5	2.5	2.5	0	4
4_43	4	Q.robur		solid	0.232	3.721	16.037	-31.075	44.330	-1.716	0.229	3.730	16.288	-30.802	47.639	-2.043	0.273	-0.327	3.309	S	173	206	late	2.5	2.5	2.5	0	4
4_44	4	Q.robur	Set2	solid	0.295	3.596	12.181	-29.690	61.092	-1.684	0.244	4.045	16.594	-30.096	56.182	-2.069	-0.406	-0.385	-4.910		221	187	late	2.5	2.5	2.5	50	10,11,12
4_44	4	Q.robur	Set2	soluble	0.023	2.056	90.371	-29.338	65.343	-1.684	0.017	1.981	119.381	-27.492	87.590	-2.069	1.846	-0.385	22.247		221	187	late	2.5	2.5	2.5	50	10,11,12
4_45	4	Q.robur		soluble	0.055	1.730	31.181	-26.828	95.576	-2.344	0.058	1.880	32.178	-27.205	91.050	-2.631	-0.377	-0.287	-4.527	T	189	221	early	3	3	3	60	10,11,12
4_45	4	Q.robur		solid	0.279	3.785	13.543	-27.971	81.822	-2.344	0.278	3.770	13.561	-28.160	79.551	-2.631	-0.189	-0.287	-2.270	T	189	221	early	3	3	3	60	10,11,12
4_46	4	Q.robur		solid	0.273	4.068	14.925	-29.458	63.887	-1.920	0.257	3.663	14.252	-29.189	67.140	-2.177	0.269	-0.257	3.254		206	176	early	3	3	3	5	10,11,12
4_46	4	Q.robur		soluble	0.036	2.019	55.552	-29.821	59.509	-1.920	0.024	2.026	83.398	-28.466	75.866	-2.177	1.355	-0.257	16.356		206	176	early	3	3	3	5	10,11,12
4_47	4	Q.robur		solid	0.228	3.435	15.077	-29.771	60.109	-1.852	0.196	4.020	20.465	-29.456	63.921	-2.43	0.315	-0.578	3.811		203	223	late	2.5	2.5	2.5	0	4
4_47	4	Q.robur		soluble	0.015	1.881	122.497	-29.971	57.699	-1.852	0.017	1.925	110.240	-27.542	86.988	-2.43	2.429	-0.578	29.290		203	223	late	2.5	2.5	2.5	0	4
4_48	4	Q.robur		solid	0.265	3.759	14.189	-29.372	64.930	-1.828	0.246	4.082	16.627	-29.220	66.764	-1.948	0.152	-0.120	1.834		182	202	early	3	3	3.5	2	4
4_48	4	Q.robur		soluble	0.045	1.906	42.410	-29.203	66.972	-1.828	0.023	1.626	71.334	-28.893	70.719	-1.948	0.310	-0.120	3.747		182	202	early	3	3	3.5	2	4
4_49	4	Q.robur		solid	0.275	4.049	14.713	-30.577	50.358	-1.737	0.251	3.949	15.711	-31.014	45.063	-2.442	-0.437	-0.705	-5.295		193	192	late	3	1.5	2.5	70	4
4_49	4	Q.robur		soluble	0.015	1.644	110.765	-30.799	47.669	-1.737	0.031	2.317	75.790	-28.755	72.379	-2.442	2.044	-0.705	24.710		193	192	late	3	1.5	2.5	70	4
4_5	4	Q.robur		solid	0.224	3.238	14.442	-29.519	63.161	-1.865	0.221	4.042	18.256	-29.578	62.445	-2.552	-0.059	-0.687	-0.716		190	226	late	2.5	2.5	2.5	60	4
4_5	4	Q.robur		soluble	0.016	1.991	122.613	-29.465	63.809	-1.865	0.046	2.183	47.848	-27.692	85.183	-2.552	1.773	-0.687	21.374		190	226	late	2.5	2.5	2.5	60	4
4_50	4	Q.robur		solid	0.273	3.851	14.109	-28.921	70.370	-1.803	0.238	3.718	15.621	-28.854	71.179	-2.378	0.067	-0.575	0.809		203	195	early	3	3.5	3.5	80	10,11,12
4_50	4	Q.robur		soluble	0.029	1.669	58.195	-28.995	69.482	-1.803	0.052	2.047	39.299	-28.093	80.352	-2.378	0.902	-0.575	10.870		203	195	early	3	3.5	3.5	80	10,11,12
4_51	4	Q.robur		solid	0.227	3.575	15.717	-29.967	57.744	-1.695	0.251	3.828	15.268	-29.950	57.952	-2.492	0.017	-0.797	0.208		221	240	early	3	2.5	3	10	4
4_51	4	Q.robur		soluble	0.017	2.144	127.298	-29.778	60.023	-1.695	0.040	1.963	48.970	-29.000	69.421	-2.492	0.778	-0.797	9.397		221	240	early	3	2.5	3	10	4
4_52	4	Q.robur		solid	0.274	4.416	16.116	-29.724	60.682	-1.755	0.297	4.305	14.510	-29.684	61.162	-2.069	0.040	-0.314	0.481		192	207	early	3	3.5	4	10	4
4_52	4	Q.robur		soluble	0.024	1.859	76.987	-29.956	57.877	-1.755	0.034	2.022	58.694	-28.933	70.226	-2.069	1.023	-0.314	12.348		192	207	early	3	3.5	4	10	4
4_53	4	Q.robur		solid	0.264	4.200	15.919	-28.654	73.601	-1.792	0.260	4.038	15.544	-28.624	73.956	-2.247	0.030	-0.455	0.354	T	213	215	early	3.5	3.5	3.5	30	10,11,12
4_53	4	Q.robur		soluble	0.020	1.791	89.349	-28.430	76.297	-1.792	0.030	1.933	64.128	-27.489	87.625	-2.247	0.941	-0.455	11.327	T	213	215	early	3.5	3.5	3.5	30	10,11,12
4_54	4	Q.robur		solid	0.219	3.377	15.411	-29.565	62.605	-2.078	0.242	3.596	14.854	-29.207	66.926	-2.283	0.358	-0.205	4.321		183	236	early	3	3	3	0	10,11,12
4_54	4	Q.robur		soluble	0.023	2.311	101.610	-29.869	58.925	-2.078	0.032	2.225	70.151	-28.925	70.332	-2.283	0.944	-0.205	11.407		183	236	early	3	3	3	0	10,11,12
4_55	4	Q.robur		solid	0.270	3.634	13.451	-29.692	61.061	-1.877	0.277	3.893	14.059	-29.605	62.121	-2.287	0.087	-0.410	1.061		211	194	early	3	3	3.5	50	10,11,12
4_55	4	Q.robur		soluble	0.045	2.013	44.700	-29.316	65.604	-1.877	0.029	1.971	69.192	-28.609	74.145	-2.287	0.707	-0.410	8.540		211	194	early	3	3	3.5	50	10,11,12
4_56	4	Q.robur		solid	0.221	3.874	17.529	-29.295	65.859	-1.900	0.226	3.712	16.423	-29.283	66.000	-2.298	0.012	-0.398	0.141		232	229	early	3	3.5	3.5	30	10,11,12
4_56	4	Q.robur		soluble	0.015	1.896	128.356	-29.744	60.441	-1.900	0.032	2.011	62.876	-28.273	78.189	-2.298	1.471	-0.398	17.748		232	229	early	3	3.5	3.5	30	10,11,12
4_57	4	Q.robur	Set1	solid	0.299	3.934	13.130	-29.343	65.277	-1.902	0.330	4.298	13.024	-29.210	66.883	-2.25	0.133	-0.348	1.606		205	189	early	3	3	3	0	10,11,12
4_57	4	Q.robur	Set1	soluble	0.024	1.916	78.571	-29.212	66.859	-1.902	0.024	1.953	79.854	-28.944	70.097	-2.25	0.268	-0.348	3.238		205	189	early	3	3	3	0	10,11,12
4_58	4	Q.robur		solid	0.265	4.223	15.924	-30.894	46.519	-2.055	0.294	4.477	15.198	-30.790	47.779	-2.492	0.104	-0.437	1.260		187	230	early	3	3	3	0	4
4_58	4	Q.robur		soluble	0.020	1.858	93.398	-30.680	49.110	-2.055	0.040	1.842	45.739	-29.027	69.099	-2.492	1.653	-0.437	19.989		187	230	early	3	3	3	0	4
4_59	4	Q.robur		solid	0.341	4.782	14.034	-29.082	68.430	-1.612	0.256	3.537	13.819	-29.457	63.907	-2.197	-0.375	-0.585	-4.523		176	193	early	2.5	3	3.5	30	10,11,12
4_59	4	Q.robur		soluble	0.018	1.748	94.609	-28.820	71.595	-1.612	0.022	1.882	86.789	-27.231	90.733	-2.197	1.589	-0.585	19.138		176	193	early	2.5	3	3.5	30	10,11,12
4_6	4	Q.robur		solid	0.241	3.454	14.277	-29.865	58.977	-1.686	0.227	3.562	15.684	-29.935	58.129	-2.179	-0.070	-0.493	-0.848		222	255	late	2.5	2	2.5	5	5
4_6	4	Q.robur		soluble	0.016	1.882	121.092	-30.640	49.599	-1.686	0.021	2.327	112.961	-28.500	75.454	-2.179	2.140	-0.493	25.855		222	255	late	2.5	2	2.5	5	5
4_61	4	Q.robur		soluble	0.018	1.537	87.289	-30.412	52.355	-1.448	0.018	1.948	107.003	-28.618	74.032	-1.482	1.794	-0.034	21.677		138	193	late	2.5	2.5	2.5	50	4
4_61	4	Q.robur		solid	0.272	4.072	14.945	-29.584	62.368	-1.448	0.299	4.253	14.236	-29.994	57.409	-1.482	-0.410	-0.034	-4.959		138	193	late	2.5	2.5	2.5	50	4
4_62	4	Q.robur		solid	0.211	3.528	16.706	-30.132	55.746	-1.754	0.277	3.941	14.212	-30.576	50.368	-2.719	-0.444	-0.965	-5.379		170	216	early	3	3	3	5	10,11,12
4_62	4	Q.robur		soluble	0.043	1.943	45.496	-30.168	55.315	-1.754	0.034	2.121	62.302	-29.195	67.069	-2.719	0.973	-0.965	11.754		170	216	early	3	3	3	5	10,11,12
4_64	4	Q.robur		solid	0.345	4.383	12.706	-31.016	45.038	-2.047	0.373	4.445	11.923	-30.829	47.309	-2.211	0.187	-0.164	2.271		93	123	early	2.5	3	2	0	4
4_64	4	Q.robur		soluble	0.023	1.838	79.903	-29.562	62.631	-2.047	0.021	1.695	79.344	-26.854	95.259	-2.211	2.708	-0.164	32.629		93	123	early	2.5	3	2	0	4
4_65	4	Q.robur		solid	0.311	4.839	15.560	-30.001	57.328	-1.697	0.358	4.275	11.930	-29.818	59.539	-1.846	0.183	-0.149	2.211		127	180	early	2.5	3	2	0	4
4_65	4	Q.robur		soluble	0.023	1.252	55.507	-29.447	64.024	-1.697	0.022	1.500	68.922	-28.739	72.566	-1.846	0.708	-0.149	8.542		127	180	early	2.5	3	2	0	4
4_67	4	Q.robur		solid	0.248	3.732	15.038	-29.923	58.275	-1.926	0.268	4.236	15.800	-29.642	61.668	-2.313	0.281	-0.387	3.393		172	206	early	2.5	3	2.5	10	4
4_67	4	Q.robur		soluble	0.042	1.870	44.956	-29.650	61.575	-1.926	0.035	1.894	54.664	-29.060	68.698	-2.313	0.590	-0.387	7.123		172	206	early	2.5	3	2.5	10	4
4_68	4	Q.robur		solid	0.271	4.132	15.224	-28.938	70.166	-1.875	0.263	4.055	15.434	-29.735	60.541	-2.528	-0.797	-0.653	-9.625		201	214	early	3	3.5	3.5	5	5
4_68	4	Q.robur		soluble	0.042	1.687	40.296	-28.263	78.311	-1.875	0.038	1.884	48.960	-27.854	83.236	-2.528	0.409	-0.653	4.925		201	214	early	3	3.5	3.5	5	5
4_69	4	Q.robur		solid	0.316	4.128	13.063	-30.071	56.479	-1.766	0.348	4.497	12.931	-30.737	48.423	-1.682	-0.666	0.084	-8.056		194	204	late	2	1.5	1.5	0	4
4_69	4	Q.robur		soluble	0.038	1.571	40.816	-30.045	56.801	-1.766	0.022	1.719	77.759	-30.189	55.062	-1.682	-0.144	0.084	-1.739		194	204	late	2	1.5	1.5	0	4
4_7	4	Q.robur		solid	0.253	3.733	14.767	-31.177	43.092	-1.838	0.247	3.698	14.994	-30.963	45.682	-2.322	0.214	-0.484	2.590	S	226	217	late	1.5	1.5	1.5	50	4
4_7	4	Q.robur		soluble	0.017	1.938	111.483	-31.214	42.647	-1.838	0.025	2.130	86.578	-29.110	68.096	-2.322	2.104	-0.484	25.448	S	226	217	late	1.5	1.5	1.5	50	4
4_70	4	Q.robur		solid	0.300	3.900	12.984	-29.620	61.930	-1.993	0.326	3.897	11.949	-29.396	64.643	-2.41	0.224	-0.417	2.713		183	235	early	2.5	3	3	2	10,11,12
4_70	4	Q.robur		soluble	0.031	2.019	64.097	-29.371	64.944	-1.993	0.050	2.162	42.875	-29.103	68.182	-2.41	0.268	-0.417	3.238		183	235	early	2.5	3	3	2	10,11,12
4_71	4	Q.robur		solid	0.315	3.771	11.968	-28.530	75.086	-2.148	0.283	3.523	12.451	-28.628	73.906	-2.467	-0.098	-0.319	-1.180	T	186	170	early	3	3.5	3.5	40	10,11,12
4_71	4	Q.robur		soluble	0.026	2.232	85.412	-28.495	75.517	-2.148	0.044	2.230	50.690	-27.907	82.592	-2.467	0.588	-0.319	7.076	T	186	170	early	3	3.5	3.5	40	10,11,12
4_73	4	Q.robur		solid	0.314	3.585	11.412	-30.729	48.520	-1.637	0.347	3.833	11.040	-30.487	51.449	-2.328	0.242	-0.691	2.929		122	164	early	3	3.5	3	0	4
4_73	4	Q.robur		soluble	0.029	2.154	74.633	-29.121	67.961	-1.637	0.046	2.136	46.546	-27.726	84.775	-2.328	1.395	-0.691	16.814		122	164	early	3	3.5	3	0	4
4_74	4	Q.robur		solid	0.259	3.596	13.893	-30.176	55.219	-1.667	0.263	3.834	14.568	-30.038	56.878	-2.426	0.138	-0.759	1.659		89	220	early	3	3	3	20	4
4_74	4	Q.robur		soluble	0.045	1.616	35.651	-29.846	59.201	-1.667	0.049	1.942	39.926	-29.282	66.015	-2.426	0.564	-0.759	6.815		89	220	early	3	3	3	20	4
4_75	4	Q.robur		solid	0.256	3.727	14.571	-30.324	53.417	-1.840	0.311	4.481	14.416	-29.782	59.977	-2.232	0.542	-0.392	6.559		189	207	early	3	3	3.5	0	10,11,12
4_75	4	Q.robur		soluble	0.036	2.017	55.426	-30.053	56.700	-1.840	0.024	1.695	69.594	-28.613	74.087	-2.232	1.440	-0.392	17.387		189	207	early	3	3	3.5	0	10,11,12
4_76	4	Q.robur	Set2	soluble	0.017	2.002	119.908	-31.172	43.151	-1.722	0.017	2.026	122.724	-30.173	55.255	-1.804	0.999	-0.082	12.104	S	204	184	late	2	1	1.5	50	5
4_76	4	Q.robur	Set2	solid	0.191	2.842	14.827	-30.432	52.118	-1.722	0.232	3.639	15.719	-31.048	44.659	-1.804	-0.616	-0.082	-7.460	S	204	184	late	2	1	1.5	50	5
4_77	4	Q.robur		soluble	0.024	1.820	75.589	-29.320	65.559	-1.634	0.034	1.600	46.524	-28.628	73.905	-1.834	0.692	-0.200	8.347		125	153	early	2.5	3	2.5	0	4
4_77	4	Q.robur		solid	0.271	3.553	13.104	-31.507	39.092	-1.634	0.291	3.745	12.878	-30.903	46.414	-1.834	0.604	-0.200	7.323		125	153	early	2.5	3	2.5	0	4
4_78	4	Q.robur		solid	0.231	3.537	15.305	-30.012	57.195	-1.803	0.234	3.813	16.283	-29.702	60.947	-2.324	0.310	-0.521	3.753		180	194	early	3	3	3	40	4
4_78	4	Q.robur		soluble	0.021	1.965	95.181	-30.141	55.639	-1.803	0.034	2.158	63.479	-29.356	65.130	-2.324	0.785	-0.521	9.491		180	194	early	3	3	3	40	4
4_8	4	Q.robur		solid	0.237	3.616	15.262	-29.570	62.543	-2.086	0.285	3.710	13.019	-29.085	68.397	-2.517	0.485	-0.431	5.854		211	211	early	3	2.5	2	50	10,11,12
4_8	4	Q.robur		soluble	0.042	1.820	43.321	-29.555	62.724	-2.086	0.054	2.116	39.236	-28.155	79.606	-2.517	1.400	-0.431	16.882		211	211	early	3	2.5	2	50	10,11,12
4_81	4	Q.robur		solid	0.267	3.571	13.349	-28.339	77.390	-2.126	0.244	3.534	14.457	-28.002	81.459	-2.318	0.337	-0.192	4.069	T	208	197	early	3.5	3.5	3.5	100	10,11,12
4_81	4	Q.robur		soluble	0.026	2.396	90.723	-27.763	84.329	-2.126	0.036	2.114	59.407	-26.921	94.460	-2.318	0.842	-0.192	10.131	T	208	197	early	3.5	3.5	3.5	100	10,11,12
4_82	4	Q.robur		solid	0.252	3.982	15.782	-29.048	68.845	-1.942	0.272	3.404	12.503	-29.145	67.671	-2.502	-0.097	-0.560	-1.174		201	201	early	2.5	3	2.5	30	4
4_82	4	Q.robur		soluble	0.030	1.789	59.831	-28.419	76.428	-1.942	0.027	2.048	77.141	-28.150	79.665	-2.502	0.269	-0.560	3.237		201	201	early	2.5	3	2.5	30	4
4_83	4	Q.robur		solid	0.354	3.965	11.214	-31.214	42.649	-1.561	0.330	4.170	12.625	-31.251	42.198	-1.946	-0.037	-0.385	-0.451		144	142	late	2	2.5	2.5	5	4
4_83	4	Q.robur		soluble	0.030	1.727	58.278	-30.203	54.884	-1.561	0.036	2.013	55.224	-27.809	83.783	-1.946	2.394	-0.385	28.899		144	142	late	2	2.5	2.5	5	4
4_84	4	Q.robur		solid	0.330	3.788	11.484	-29.901	58.540	-1.753	0.330	4.013	12.150	-30.130	55.769	-2.07	-0.229	-0.317	-2.771		153	173	early	3	3.5	3	0	10,11,12
4_84	4	Q.robur		soluble	0.024	1.917	79.528	-30.182	55.146	-1.753	0.032	1.779	55.084	-30.497	51.335	-2.07	-0.315	-0.317	-3.811		153	173	early	3	3.5	3	0	10,11,12
4_85	4	Q.robur		solid	0.213	3.208	15.086	-29.839	59.294	-1.929	0.258	3.677	14.252	-29.707	60.881	-2.593	0.132	-0.664	1.587		173	211	early	3.5	3.5	3.5	2	10,11,12
4_85	4	Q.robur		soluble	0.042	2.000	47.472	-30.105	56.078	-1.929	0.032	2.284	70.334	-28.791	71.941	-2.593	1.314	-0.664	15.863		173	211	early	3.5	3.5	3.5	2	10,11,12
4_86	4	Q.robur		solid	0.284	3.985	14.055	-30.432	52.119	-1.729	0.310	4.349	14.047	-30.358	53.014	-2.303	0.074	-0.574	0.895		167	200	early	3.5	3.5	3	0	5
4_86	4	Q.robur		soluble	0.027	1.997	74.213	-29.857	59.071	-1.729	0.036	2.004	56.095	-28.570	74.611	-2.303	1.287	-0.574	15.540		167	200	early	3.5	3.5	3	0	5
4_87	4	Q.robur	Set2	solid	0.307	4.473	14.568	-29.567	62.580	-1.612	0.228	4.030	17.692	-30.487	51.452	-1.829	-0.920	-0.217	-11.128		174	191	late	1.5	1	1	30	5
4_87	4	Q.robur	Set2	soluble	0.018	1.716	95.853	-29.569	62.552	-1.612	0.020	2.099	106.669	-28.522	75.189	-1.829	1.047	-0.217	12.637		174	191	late	1.5	1	1	30	5
4_88	4	Q.robur		soluble	0.013	1.981	150.064	-30.859	46.940	-1.681	0.016	2.131	134.449	-28.323	77.581	-2.056	2.536	-0.375	30.641		202	226	late	2.5	2.5	2.5	0	10,11,12
4_88	4	Q.robur		solid	0.177	3.275	18.513	-30.103	56.099	-1.681	0.215	3.730	17.332	-30.593	50.173	-2.056	-0.490	-0.375	-5.927		202	226	late	2.5	2.5	2.5	0	10,11,12
4_89	4	Q.robur		solid	0.262	3.713	14.182	-30.208	54.825	-1.827	0.243	3.451	14.180	-30.106	56.058	-2.369	0.102	-0.542	1.233		211	173	early	3	3	2.5	5	4
4_89	4	Q.robur		soluble	0.025	2.104	84.376	-29.999	57.352	-1.827	0.027	1.914	69.889	-28.581	74.471	-2.369	1.418	-0.542	17.119		211	173	early	3	3	2.5	5	4
4_9	4	Q.robur		solid	0.220	3.586	16.290	-29.033	69.020	-1.862	0.212	3.403	16.039	-29.302	65.777	-2.357	-0.269	-0.495	-3.243		241	246	early	3.5	3.5	3	80	10,11,12
4_9	4	Q.robur		soluble	0.029	1.932	66.073	-28.516	75.264	-1.862	0.041	2.029	48.988	-28.497	75.489	-2.357	0.019	-0.495	0.225		241	246	early	3.5	3.5	3	80	10,11,12
4_91	4	Q.robur		solid	0.209	3.273	15.671	-30.217	54.722	-1.862	0.249	4.490	18.056	-29.555	62.727	-2.006	0.662	-0.144	8.005		218	236	late	2.5	2.5	2	60	10,11,12
4_91	4	Q.robur		soluble	0.011	1.910	167.274	-30.499	51.309	-1.862	0.033	1.853	55.785	-28.206	79.000	-2.006	2.293	-0.144	27.691		218	236	late	2.5	2.5	2	60	10,11,12
4_92	4	Q.robur		solid	0.279	4.053	14.542	-30.076	56.426	-1.587	0.250	4.101	16.421	-30.217	54.720	-2.172	-0.141	-0.585	-1.705		193	229	late	2.5	2	2	50	4
4_92	4	Q.robur		soluble	0.014	1.891	139.261	-30.798	47.689	-1.587	0.040	1.932	48.291	-28.313	77.703	-2.172	2.485	-0.585	30.013		193	229	late	2.5	2	2	50	4
4_93	4	Q.robur	Set1	solid	0.337	4.299	12.771	-29.850	59.151	-1.940	0.302	4.195	13.874	-29.615	62.001	-2.121	0.235	-0.181	2.850		131	191	early	3	2.5	3	0	10,11,12
4_93	4	Q.robur	Set1	soluble	0.018	1.757	95.170	-29.596	62.225	-1.940	0.023	1.671	71.273	-28.099	80.286	-2.121	1.497	-0.181	18.061		131	191	early	3	2.5	3	0	10,11,12
4_95	4	Q.robur		soluble	0.025	1.639	64.385	-29.331	65.425	-1.828	0.037	1.899	51.667	-27.644	85.765	-2.537	1.687	-0.709	20.340		140	198	early	3	3	3	5	10,11,12
4_95	4	Q.robur		solid	0.271	3.825	14.088	-29.591	62.286	-1.828	0.272	3.905	14.374	-29.522	63.115	-2.537	0.069	-0.709	0.830		140	198	early	3	3	3	5	10,11,12
4_96	4	Q.robur		solid	0.225	3.418	15.190	-29.965	57.761	-1.581	0.228	3.980	17.446	-30.295	53.770	-2.029	-0.330	-0.448	-3.991		173	237	late	2.5	2.5	2.5	90	4
4_96	4	Q.robur		soluble	0.017	1.736	104.037	-29.791	59.867	-1.581	0.056	2.013	35.781	-28.863	71.073	-2.029	0.928	-0.448	11.206		173	237	late	2.5	2.5	2.5	90	4
4_97	4	Q.robur		soluble	0.029	1.665	58.393	-26.911	94.574	-1.656	0.053	1.951	36.962	-26.773	96.234	-2.475	0.138	-0.819	1.660	T	184	237	early	3	3	3	60	10,11,12
4_97	4	Q.robur		solid	0.307	4.276	13.934	-27.557	86.813	-1.656	0.320	4.102	12.819	-28.051	80.868	-2.475	-0.494	-0.819	-5.945	T	184	237	early	3	3	3	60	10,11,12
4_98	4	Q.robur		solid	0.272	3.150	11.598	-29.417	64.387	-2.112	0.328	4.226	12.894	-29.256	66.337	-2.182	0.161	-0.070	1.950		168	194	early	3	3	3	10	10,11,12
4_98	4	Q.robur		soluble	0.030	1.885	63.407	-29.030	69.061	-2.112	0.045	1.896	42.558	-27.995	81.533	-2.182	1.035	-0.070	12.472		168	194	early	3	3	3	10	10,11,12
4_99	4	Q.robur		solid	0.259	3.947	15.223	-30.763	48.107	-1.974	0.225	3.428	15.213	-30.624	49.788	-2.475	0.139	-0.501	1.681	S	196	218	early	3	3	3	0	10,11,12
4_99	4	Q.robur		soluble	0.027	1.770	66.096	-30.866	46.865	-1.974	0.032	2.139	66.041	-29.358	65.099	-2.475	1.508	-0.501	18.234	S	196	218	early	3	3	3	0	10,11,12
6_1	6	Q.robur		solid	0.243	4.011	16.510	-28.113	80.120	-1.955	0.222	4.125	18.594	-28.453	76.016	-1.974	-0.340	-0.019	-4.104		148	141	late	2.5	2.5	2	10
6_1	6	Q.robur		soluble	0.017	2.067	123.217	-28.927	70.303	-1.955	0.018	2.101	117.804	-28.254	78.417	-1.974	0.673	-0.019	8.113		148	141	late	2.5	2.5	2	10
6_10	6	Q.robur		solid	0.230	17.000	3.920	-28.920	70.388	-1.706	0.222	15.800	3.520	-29.180	67.250	-2.36	-0.260	-0.654	-3.138		178	195	early	3	3	3	30	1
6_10	6	Q.robur		soluble	0.032	1.800	55.900	-29.040	68.940	-1.706	0.037	2.320	62.300	-28.710	72.921	-2.36	0.330	-0.654	3.981		178	195	early	3	3	3	30	1
6_100	6	Q.robur		solid	0.303	12.200	3.690	-28.790	71.956	-1.767	0.260	14.300	3.720	-28.770	72.197	-2.209	0.020	-0.442	0.241		212	173	early	3	3.5	3.5	0	5
6_100	6	Q.robur		soluble	0.025	2.140	85.800	-29.140	67.733	-1.767	0.023	2.060	88.700	-29.280	66.042	-2.209	-0.140	-0.442	-1.690		212	173	early	3	3.5	3.5	0	5
6_101	6	Q.robur		soluble	0.016	1.935	120.758	-31.245	42.271	-1.535	0.013	1.885	146.059	-31.058	44.532	-1.632	0.187	-0.097	2.260	S	143	168	late	2.5	2.5	2.5	0	5
6_101	6	Q.robur		solid	0.291	3.810	13.084	-30.824	47.373	-1.535	0.282	4.034	14.276	-31.434	39.976	-1.632	-0.610	-0.097	-7.397	S	143	168	late	2.5	2.5	2.5	0	5
6_12	6	Q.robur	Set1	solid	0.236	15.700	3.720	-29.150	67.612	-1.891	0.235	16.800	3.970	-29.490	63.506	-2.236	-0.340	-0.345	-4.106		170	187	early	3	3	2.5	20	1
6_12	6	Q.robur	Set1	soluble	0.039	2.150	55.600	-28.770	72.197	-1.891	0.031	2.180	71.000	-29.040	68.940	-2.236	-0.270	-0.345	-3.258		170	187	early	3	3	2.5	20	1
6_14	6	Q.robur		solid	0.203	16.600	3.370	-29.760	60.244	-1.838	0.230	15.900	3.650	-29.720	60.727	-2.427	0.040	-0.589	0.483		195	219	early	2.5	3	2.5	10	10,11,12
6_14	6	Q.robur		soluble	0.020	2.010	98.200	-29.600	62.177	-1.838	0.026	2.090	79.600	-28.300	77.864	-2.427	1.300	-0.589	15.686		195	219	early	2.5	3	2.5	10	10,11,12
6_15	6	Q.robur		solid	0.300	13.700	4.110	-29.380	64.835	-2.008	0.303	14.600	4.410	-29.530	63.023	-2.232	-0.150	-0.224	-1.812		182	238	early	3	3	2.5	5	10,11,12
6_15	6	Q.robur		soluble	0.029	1.660	57.900	-28.550	74.850	-2.008	0.029	1.680	57.300	-26.900	94.710	-2.232	1.650	-0.224	19.859		182	238	early	3	3	2.5	5	10,11,12
6_16	6	Q.robur	Set2	solid	0.257	3.938	15.305	-30.974	45.551	-1.509	0.264	4.311	16.353	-31.462	39.637	-1.91	-0.488	-0.401	-5.914		140	182	late	2	2	1.5	0	7
6_16	6	Q.robur	Set2	soluble	0.019	1.341	70.751	-29.929	58.202	-1.509	0.016	1.741	109.731	-30.175	55.230	-1.91	-0.246	-0.401	-2.972		140	182	late	2	2	1.5	0	7
6_17	6	Q.robur		solid	0.203	16.200	3.300	-29.810	59.639	-1.654	0.234	15.800	3.690	-29.560	62.661	-2.517	0.250	-0.863	3.021		158	207	early	3	3	3.5	5	1
6_17	6	Q.robur		soluble	0.022	1.920	88.500	-29.750	60.365	-1.654	0.034	2.180	64.800	-28.730	72.680	-2.517	1.020	-0.863	12.315		158	207	early	3	3	3.5	5	1
6_18	6	Q.robur		solid	0.239	3.659	15.303	-29.727	60.641	-1.405	0.243	3.521	14.473	-30.573	50.408	-1.85	-0.846	-0.445	-10.233		207	190	late	2.5	2	3	0	1
6_18	6	Q.robur		soluble	0.018	1.943	107.539	-29.688	61.114	-1.405	0.020	2.066	102.143	-29.084	68.409	-1.85	0.604	-0.445	7.296		207	190	late	2.5	2	3	0	1
6_2	6	Q.robur	Set2	soluble	0.020	2.007	98.448	-29.798	59.790	-1.470	0.018	2.091	114.164	-29.545	62.843	-1.476	0.253	-0.006	3.053		170	181	late	2.5	2	2	40	1
6_2	6	Q.robur	Set2	solid	0.278	4.097	14.749	-28.719	72.808	-1.470	0.268	4.000	14.911	-29.285	65.985	-1.476	-0.566	-0.006	-6.823		170	181	late	2.5	2	2	40	1
6_20	6	Q.robur		solid	0.229	17.300	3.970	-29.800	59.760	-1.915	0.296	14.200	4.220	-30.300	53.713	-2.318	-0.500	-0.403	-6.047		184	196	early	3	3	3	5	5
6_20	6	Q.robur		soluble	0.014	1.760	125.500	-30.240	54.439	-1.915	0.029	1.800	62.300	-29.450	63.989	-2.318	0.790	-0.403	9.550		184	196	early	3	3	3	5	5
6_21	6	Q.robur		soluble	0.031	1.820	57.800	-29.510	63.265	-1.667	0.019	1.720	88.000	-28.440	76.176	-2.03	1.070	-0.363	12.912		145	150	early	3.5	3.5	4	0	7
6_21	6	Q.robur		solid	0.253	16.600	4.210	-28.680	73.283	-1.667	0.259	14.400	3.710	-28.710	72.921	-2.03	-0.030	-0.363	-0.362		145	150	early	3.5	3.5	4	0	7
6_23	6	Q.robur		solid	0.223	3.915	17.552	-29.825	59.458	-1.545	0.200	3.143	15.664	-30.144	55.604	-1.918	-0.319	-0.373	-3.854		217	193	late	2	1.5	2	0	7
6_23	6	Q.robur		soluble	0.014	2.027	144.470	-30.293	53.800	-1.545	0.013	2.035	153.443	-29.270	66.159	-1.918	1.023	-0.373	12.358		217	193	late	2	1.5	2	0	7
6_24	6	Q.robur		solid	0.241	4.013	16.621	-29.762	60.215	-1.593	0.273	4.513	16.563	-30.252	54.293	-1.796	-0.490	-0.203	-5.922		200	203	late	2.5	2	2.5	0	7
6_24	6	Q.robur		soluble	0.015	1.862	128.077	-30.315	53.536	-1.593	0.012	1.752	141.854	-30.097	56.166	-1.796	0.218	-0.203	2.631		200	203	late	2.5	2	2.5	0	7
6_25	6	Q.robur		solid	0.227	3.652	16.111	-29.909	58.439	-1.345	0.208	3.950	18.990	-29.577	62.456	-1.697	0.332	-0.352	4.017		179	207	late	2.5	2.5	2	0	1
6_25	6	Q.robur		soluble	0.019	1.432	74.241	-29.101	68.209	-1.345	0.017	1.602	97.011	-28.957	69.938	-1.697	0.144	-0.352	1.729		179	207	late	2.5	2.5	2	0	1
6_26	6	Q.robur		solid	0.264	15.600	4.110	-28.160	79.550	-1.827	0.243	15.700	3.810	-28.070	80.634	-2.521	0.090	-0.694	1.084	T	199	223	early	2.5	3	3.5	30	10,11,12
6_26	6	Q.robur		soluble	0.028	1.820	64.800	-28.320	77.623	-1.827	0.043	1.890	44.300	-27.280	90.142	-2.521	1.040	-0.694	12.519	T	199	223	early	2.5	3	3.5	30	10,11,12
6_27	6	Q.robur		solid	0.233	3.906	16.792	-29.427	64.265	-1.507	0.251	3.824	15.250	-29.617	61.975	-1.711	-0.190	-0.204	-2.290		211	137	late	2	2	2.5	0	5
6_27	6	Q.robur		soluble	0.013	1.890	148.021	-29.961	57.813	-1.507	0.015	1.810	120.883	-28.297	77.898	-1.711	1.664	-0.204	20.085		211	137	late	2	2	2.5	0	5
6_28	6	Q.robur	Set2	solid	0.255	4.025	15.762	-29.258	66.313	-1.379	0.241	4.243	17.604	-29.418	64.371	-1.679	-0.160	-0.300	-1.943		176	181	late	3	2	2	30	10,11,12
6_28	6	Q.robur	Set2	soluble	0.015	2.013	132.380	-30.183	55.129	-1.379	0.012	1.996	160.960	-29.193	67.090	-1.679	0.990	-0.300	11.961		176	181	late	3	2	2	30	10,11,12
6_29	6	Q.robur		solid	0.255	16.300	4.160	-30.160	55.407	-1.885	0.264	13.800	3.650	-30.390	52.624	-2.328	-0.230	-0.443	-2.783	S	192	166	early	3	2.5	3	0	5
6_29	6	Q.robur		soluble	0.021	1.800	84.200	-30.500	51.293	-1.885	0.018	1.790	102.200	-29.640	61.694	-2.328	0.860	-0.443	10.401	S	192	166	early	3	2.5	3	0	5
6_3	6	Q.robur		solid	0.180	3.549	19.676	-29.327	65.471	-1.587	0.214	3.739	17.438	-29.161	67.481	-1.642	0.166	-0.055	2.011		195	228	late	2.5	2.5	2.5	0	1
6_3	6	Q.robur		soluble	0.015	2.367	159.881	-30.169	55.301	-1.587	0.016	2.380	148.324	-30.027	57.016	-1.642	0.142	-0.055	1.716		195	228	late	2.5	2.5	2.5	0	1
6_30	6	Q.robur		solid	0.221	3.637	16.421	-29.760	60.249	-1.644	0.259	3.971	15.349	-29.703	60.935	-2.209	0.057	-0.565	0.686		192	200	late	3	1.5	2	0	10,11,12
6_30	6	Q.robur		soluble	0.013	2.153	168.899	-30.414	52.334	-1.644	0.022	2.143	98.297	-28.146	79.713	-2.209	2.268	-0.565	27.379		192	200	late	3	1.5	2	0	10,11,12
6_31	6	Q.robur		solid	0.264	4.367	16.535	-30.675	49.169	-1.495	0.255	4.293	16.818	-30.909	46.337	-2.031	-0.234	-0.536	-2.832		174	201	late	2	2.5	2.5	0	1
6_31	6	Q.robur		soluble	0.014	1.560	112.147	-30.795	47.725	-1.495	0.022	1.964	88.138	-28.011	81.344	-2.031	2.784	-0.536	33.619		174	201	late	2	2.5	2.5	0	1
6_32	6	Q.robur		solid	0.316	13.700	4.320	-29.800	59.760	-1.662	0.320	13.800	4.410	-30.680	49.114	-2.125	-0.880	-0.463	-10.647		84	127	early	3	2.5	2.5	0	1
6_32	6	Q.robur		soluble	0.037	1.470	39.800	-28.920	70.388	-1.662	0.031	1.430	45.400	-29.360	65.076	-2.125	-0.440	-0.463	-5.311		84	127	early	3	2.5	2.5	0	1
6_33	6	Q.robur		solid	0.199	3.976	19.996	-29.951	57.933	-1.665	0.216	3.949	18.399	-30.333	53.313	-2.233	-0.382	-0.568	-4.620		208	240	late	2.5	2.5	2	40	10,11,12
6_33	6	Q.robur		soluble	0.012	1.909	160.288	-30.169	55.303	-1.665	0.020	2.260	113.367	-29.063	68.663	-2.233	1.106	-0.568	13.360		208	240	late	2.5	2.5	2	40	10,11,12
6_34	6	Q.robur		solid	0.265	14.200	3.770	-29.700	60.969	-1.764	0.287	14.300	4.100	-29.400	64.593	-2.127	0.300	-0.363	3.624		182	233	early	3	2.5	1.5	0	1
6_34	6	Q.robur		soluble	0.025	1.790	71.300	-29.110	68.095	-1.764	0.032	1.800	56.600	-28.050	80.875	-2.127	1.060	-0.363	12.781		182	233	early	3	2.5	1.5	0	1
6_35	6	Q.robur		solid	0.327	4.784	14.598	-28.944	70.101	-1.308	0.333	4.053	12.188	-29.445	64.046	-1.574	-0.501	-0.266	-6.055		161	196	late	3	2	2	0	7
6_35	6	Q.robur		soluble	0.029	1.474	50.979	-28.400	76.656	-1.308	0.027	1.718	63.195	-29.104	68.173	-1.574	-0.704	-0.266	-8.483		161	196	late	3	2	2	0	7
6_4	6	Q.robur		solid	0.238	3.951	16.583	-30.276	54.006	-1.769	0.202	3.651	18.038	-30.386	52.667	-2.219	-0.110	-0.450	-1.338		214	236	late	2	2	2	10	10,11,12
6_4	6	Q.robur		soluble	0.014	1.893	130.686	-31.197	42.849	-1.769	0.015	2.202	150.132	-29.038	68.960	-2.219	2.159	-0.450	26.110		214	236	late	2	2	2	10	10,11,12
6_40	6	Q.robur		soluble	0.013	1.780	135.958	-30.883	46.656	-1.343	0.028	2.193	79.731	-29.272	66.137	-1.966	1.611	-0.623	19.481	S	195	225	late	2.5	2	2	50	1
6_40	6	Q.robur		solid	0.216	3.888	18.008	-30.259	54.211	-1.343	0.227	3.993	17.565	-30.917	46.242	-1.966	-0.658	-0.623	-7.969	S	195	225	late	2.5	2	2	50	1
6_41	6	Q.robur		solid	0.274	14.300	3.930	-29.530	63.023	-1.626	0.325	15.400	5.020	-29.590	62.298	-2.613	-0.060	-0.987	-0.725		137	176	early	3	2.5	3	0	5
6_41	6	Q.robur		soluble	0.019	1.800	95.900	-28.840	71.353	-1.626	0.024	2.270	96.500	-27.980	81.718	-2.613	0.860	-0.987	10.366		137	176	early	3	2.5	3	0	5
6_42	6	Q.robur		solid	0.203	17.100	3.490	-30.100	56.133	-1.838	0.195	16.900	3.300	-29.670	61.331	-2.313	0.430	-0.475	5.199		196	230	early	3	3	2	20	5
6_42	6	Q.robur		soluble	0.014	2.030	141.400	-29.610	62.056	-1.838	0.027	2.180	79.900	-28.450	76.056	-2.313	1.160	-0.475	13.999		196	230	early	3	3	2	20	5
6_43	6	Q.robur		solid	0.332	4.416	13.304	-30.457	51.817	-1.469	0.267	4.254	15.918	-30.644	49.548	-1.599	-0.187	-0.130	-2.269		117	134	late	1.5	2	1.5	0	5
6_43	6	Q.robur		soluble	0.019	1.821	96.866	-30.182	55.138	-1.469	0.017	1.762	103.190	-29.919	58.317	-1.599	0.263	-0.130	3.179		117	134	late	1.5	2	1.5	0	5
6_45	6	Q.robur		soluble	0.013	1.970	151.000	-29.160	67.491	-1.840	0.034	2.130	62.400	-27.690	85.210	-2.563	1.470	-0.723	17.718		220	203	early	3	3	3	60	4
6_45	6	Q.robur		solid	0.210	16.700	3.510	-29.050	68.819	-1.840	0.205	17.200	3.520	-28.760	72.318	-2.563	0.290	-0.723	3.499		220	203	early	3	3	3	60	4
6_46	6	Q.robur		soluble	0.014	1.808	126.445	-31.727	36.416	-1.485	0.017	2.043	118.001	-29.790	59.881	-1.874	1.937	-0.389	23.465	S	193	238	late	2	1	1.5	2
6_46	6	Q.robur		solid	0.233	3.263	13.990	-30.964	45.669	-1.485	0.244	3.792	15.578	-30.918	46.229	-1.874	0.046	-0.389	0.560	S	193	238	late	2	1	1.5	2
6_47	6	Q.robur		solid	0.204	3.621	17.650	-30.622	49.822	-1.577	0.219	3.817	17.398	-30.622	49.822	-1.954	0.000	-0.377	0.000		219	209	late	2	1	1	30	4
6_47	6	Q.robur		soluble	0.014	1.770	129.981	-30.626	49.771	-1.577	0.017	1.839	107.755	-28.134	79.864	-1.954	2.492	-0.377	30.093		219	209	late	2	1	1	30	4
6_48	6	Q.robur		solid	0.270	4.330	15.962	-30.924	46.154	-1.414	0.230	4.048	17.616	-30.633	49.679	-1.829	0.291	-0.415	3.525	S	192	231	late	1	2	2	1	5
6_48	6	Q.robur		soluble	0.018	1.672	95.353	-31.065	44.446	-1.414	0.023	1.977	86.570	-29.114	68.048	-1.829	1.951	-0.415	23.603	S	192	231	late	1	2	2	1	5
6_49	6	Q.robur		solid	0.307	13.700	4.220	-28.840	71.353	-1.875	0.300	13.100	3.930	-28.830	71.473	-2.085	0.010	-0.210	0.121	T	132	150	early	3	3.5	3	0	5
6_49	6	Q.robur		soluble	0.029	2.060	70.800	-27.320	89.661	-1.875	0.023	1.550	68.200	-26.800	95.911	-2.085	0.520	-0.210	6.250	T	132	150	early	3	3.5	3	0	5
6_5	6	Q.robur		solid	0.247	14.500	3.590	-27.850	83.284	-1.864	0.258	15.700	4.030	-27.560	86.774	-2.366	0.290	-0.502	3.490		168	201	early	3	2.5	2.5	30	10,11,12
6_5	6	Q.robur		soluble	0.015	2.000	130.100	-28.980	69.664	-1.864	0.054	2.190	40.400	-27.060	92.787	-2.366	1.920	-0.502	23.123		168	201	early	3	2.5	2.5	30	10,11,12
6_50	6	Q.robur		soluble	0.016	1.856	119.066	-30.039	56.874	-1.525	0.023	1.979	84.940	-27.746	84.530	-1.817	2.293	-0.292	27.656		195	192	late	2.5	2.5	2.5	0	5
6_50	6	Q.robur		solid	0.226	3.411	15.091	-29.837	59.313	-1.525	0.268	4.641	17.330	-29.839	59.287	-1.817	-0.002	-0.292	-0.026		195	192	late	2.5	2.5	2.5	0	5
6_52	6	Q.robur	Set2	solid	0.229	3.586	15.642	-29.528	63.045	-1.673	0.232	3.287	14.175	-29.926	58.235	-1.988	-0.398	-0.315	-4.811		199	181	late	2.5	2.5	2.5	0	7
6_52	6	Q.robur	Set2	soluble	0.017	1.928	115.731	-30.172	55.256	-1.673	0.019	2.115	108.546	-28.608	74.155	-1.988	1.564	-0.315	18.898		199	181	late	2.5	2.5	2.5	0	7
6_53	6	Q.robur		solid	0.234	3.496	14.932	-29.906	58.473	-1.523	0.265	3.993	15.051	-30.043	56.825	-1.762	-0.137	-0.239	-1.648		192	203	late	2	1.5	2	0	5
6_53	6	Q.robur		soluble	0.016	1.814	112.735	-30.262	54.170	-1.523	0.019	2.012	106.800	-28.631	73.874	-1.762	1.631	-0.239	19.704		192	203	late	2	1.5	2	0	5
6_54	6	Q.robur		solid	0.298	4.153	13.927	-31.087	44.186	-1.448	0.245	4.100	16.732	-30.668	49.260	-2.005	0.419	-0.557	5.074		175	195	late	2.5	2	2	10	4
6_54	6	Q.robur		soluble	0.018	1.674	92.380	-30.624	49.792	-1.448	0.044	1.979	44.528	-28.171	79.423	-2.005	2.453	-0.557	29.631		175	195	late	2.5	2	2	10	4
6_55	6	Q.robur	Set2	solid	0.312	4.173	13.399	-30.363	52.955	-1.334	0.334	4.299	12.884	-30.854	47.007	-1.956	-0.491	-0.622	-5.948	S	141	182	late	2.5	2.5	2.5	0	7
6_55	6	Q.robur	Set2	soluble	0.047	1.635	34.882	-30.361	52.975	-1.334	0.025	1.714	67.645	-30.347	53.140	-1.956	0.014	-0.622	0.165	S	141	182	late	2.5	2.5	2.5	0	7
6_56	6	Q.robur		solid	0.288	3.761	13.033	-28.563	74.692	-1.537	0.294	4.175	14.198	-28.790	71.954	-1.901	-0.227	-0.364	-2.738		167	169	late	2.5	2	2.5	0	10,11,12
6_56	6	Q.robur		soluble	0.020	1.904	95.182	-28.617	74.037	-1.537	0.021	1.836	88.261	-28.723	72.765	-1.901	-0.106	-0.364	-1.272		167	169	late	2.5	2	2.5	0	10,11,12
6_57	6	Q.robur	Set2	soluble	0.021	1.867	88.288	-28.923	70.352	-1.461	0.030	1.879	62.187	-27.238	90.647	-1.933	1.685	-0.472	20.294		152	186	late	2.5	2	2	40	1
6_57	6	Q.robur	Set2	solid	0.273	3.515	12.871	-29.243	66.495	-1.461	0.252	4.078	16.164	-29.400	64.595	-1.933	-0.157	-0.472	-1.900		152	186	late	2.5	2	2	40	1
6_58	6	Q.robur	Set2	solid	0.227	3.467	15.248	-29.197	67.047	-1.335	0.201	2.953	14.706	-29.644	61.645	-1.882	-0.447	-0.547	-5.402		233	185	late	2	1.5	1.5	0	1
6_58	6	Q.robur	Set2	soluble	0.013	2.186	172.532	-29.906	58.482	-1.335	0.015	2.213	142.877	-28.347	77.299	-1.882	1.559	-0.547	18.817		233	185	late	2	1.5	1.5	0	1
6_59	6	Q.robur		solid	0.214	3.254	15.204	-28.503	75.422	-1.254	0.204	3.535	17.335	-29.000	69.422	-2.167	-0.497	-0.913	-6.000		193	205	late	2.5	2	2	30	10,11,12
6_59	6	Q.robur		soluble	0.016	2.396	154.155	-28.861	71.094	-1.254	0.030	2.688	90.896	-28.626	73.930	-2.167	0.235	-0.913	2.836		193	205	late	2.5	2	2	30	10,11,12
6_6	6	Q.robur		solid	0.271	4.126	15.199	-29.310	65.685	-1.602	0.286	3.744	13.057	-29.638	61.724	-1.642	-0.328	-0.040	-3.961		124	134	late	2	1.5	2	0	10,11,12
6_6	6	Q.robur		soluble	0.036	1.511	41.504	-29.676	61.257	-1.602	0.030	1.483	49.761	-29.336	65.363	-1.642	0.340	-0.040	4.106		124	134	late	2	1.5	2	0	10,11,12
6_60	6	Q.robur	Set2	soluble	0.019	2.079	108.383	-29.235	66.582	-1.361	0.043	2.358	55.340	-28.556	74.783	-2.323	0.679	-0.962	8.202		176	186	late	2	1.5	1.5	40	10,11,12
6_60	6	Q.robur	Set2	solid	0.235	3.318	14.124	-28.923	70.351	-1.361	0.212	3.625	17.103	-29.482	63.601	-2.323	-0.559	-0.962	-6.749		176	186	late	2	1.5	1.5	40	10,11,12
6_61	6	Q.robur		solid	0.250	3.426	13.714	-30.026	57.026	-1.551	0.243	3.786	15.568	-29.814	59.587	-2.507	0.212	-0.956	2.561		196	207	late	2.5	2	2.5	2	7
6_61	6	Q.robur		soluble	0.015	1.981	129.948	-30.444	51.966	-1.551	0.042	2.403	56.816	-29.170	67.367	-2.507	1.274	-0.956	15.401		196	207	late	2.5	2	2.5	2	7
6_62	6	Q.robur		soluble	0.014	2.173	151.250	-31.006	45.164	-1.475	0.036	2.294	63.252	-28.911	70.500	-2.2	2.095	-0.725	25.336		178	214	late	2	1.5	1.5	0	10,11,12
6_62	6	Q.robur		solid	0.237	3.429	14.454	-30.671	49.224	-1.475	0.244	3.729	15.262	-30.258	54.220	-2.2	0.413	-0.725	4.996		178	214	late	2	1.5	1.5	0	10,11,12
6_63	6	Q.robur		solid	0.233	3.586	15.389	-30.695	48.933	-1.532	0.242	4.269	17.615	-30.513	51.137	-2.283	0.182	-0.751	2.204	S	176	208	late	2.5	2.5	3	0	7
6_63	6	Q.robur		soluble	0.014	1.789	126.548	-30.766	48.072	-1.532	0.026	2.118	82.469	-29.176	67.303	-2.283	1.590	-0.751	19.231	S	176	208	late	2.5	2.5	3	0	7
6_64	6	Q.robur		soluble	0.031	1.976	62.789	-30.099	56.150	-1.397	0.022	1.714	77.194	-28.420	76.420	-2.044	1.679	-0.647	20.270		135	148	late	2.5	2.5	2.5	0	10,11,12
6_64	6	Q.robur		solid	0.318	3.930	12.339	-31.224	42.527	-1.397	0.343	4.982	14.571	-30.965	45.664	-2.044	0.259	-0.647	3.137		135	148	late	2.5	2.5	2.5	0	10,11,12
6_65	6	Q.robur		solid	0.287	3.915	13.633	-29.479	63.641	-1.433	0.241	3.539	14.693	-29.595	62.243	-2.184	-0.116	-0.751	-1.397		215	220	late	2	2	2	0	10,11,12
6_65	6	Q.robur		soluble	0.018	1.934	109.222	-29.826	59.451	-1.433	0.031	2.339	76.273	-28.056	80.797	-2.184	1.770	-0.751	21.346		215	220	late	2	2	2	0	10,11,12
6_66	6	Q.robur		solid	0.237	3.799	16.012	-29.901	58.543	-1.318	0.244	3.802	15.576	-29.514	63.218	-1.843	0.387	-0.525	4.675		184	212	late	2	2	2	0	1
6_66	6	Q.robur		soluble	0.013	1.690	131.018	-30.495	51.349	-1.318	0.017	2.010	118.711	-28.807	71.754	-1.843	1.688	-0.525	20.405		184	212	late	2	2	2	0	1
6_67	6	Q.robur		solid	0.231	3.572	15.505	-29.784	59.952	-1.668	0.195	3.311	16.954	-29.348	65.225	-2.333	0.436	-0.665	5.273		180	200	late	2	1.5	2	0	10,11,12
6_67	6	Q.robur		soluble	0.016	2.008	126.000	-30.521	51.033	-1.668	0.021	2.282	110.132	-28.315	77.684	-2.333	2.206	-0.665	26.651		180	200	late	2	1.5	2	0	10,11,12
6_68	6	Q.robur		soluble	0.015	2.146	140.855	-29.695	61.026	-1.541	0.017	2.333	136.793	-28.248	78.485	-1.928	1.447	-0.387	17.459		176	205	late	2.5	1.5	2.5	0	10,11,12
6_68	6	Q.robur		solid	0.199	2.892	14.531	-28.930	70.267	-1.541	0.206	3.492	16.916	-29.079	68.467	-1.928	-0.149	-0.387	-1.800		176	205	late	2.5	1.5	2.5	0	10,11,12
6_69	6	Q.robur		solid	0.253	15.400	3.900	-29.760	60.244	-2.089	0.286	12.600	3.620	-29.700	60.969	-2.483	0.060	-0.394	0.725		189	206	early	3	3.5	2.5	40	1
6_69	6	Q.robur		soluble	0.031	2.010	65.600	-30.140	55.649	-2.089	0.060	2.110	34.800	-28.650	73.644	-2.483	1.490	-0.394	17.995		189	206	early	3	3.5	2.5	40	1
6_7	6	Q.robur		solid	0.239	3.635	15.198	-29.021	69.172	-1.728	0.250	4.088	16.330	-29.070	68.574	-2.427	-0.049	-0.699	-0.598		209	264	late	2	2	2	100	5
6_7	6	Q.robur		soluble	0.016	2.098	134.559	-28.945	70.081	-1.728	0.031	2.207	70.556	-27.838	83.433	-2.427	1.107	-0.699	13.351		209	264	late	2	2	2	100	5
6_71	6	Q.robur		solid	0.244	3.823	15.692	-30.656	49.408	-1.492	0.251	3.585	14.284	-30.580	50.319	-1.629	0.076	-0.137	0.912	S	166	203	late	2	1.5	1	0	10,11,12
6_71	6	Q.robur		soluble	0.019	1.698	91.354	-31.265	42.020	-1.492	0.016	1.892	121.358	-30.193	55.005	-1.629	1.072	-0.137	12.985	S	166	203	late	2	1.5	1	0	10,11,12
6_72	6	Q.robur		solid	0.310	3.852	12.413	-31.544	38.647	-1.398	0.313	4.154	13.337	-31.479	39.425	-2.016	0.065	-0.618	0.778		153	164	late	2.5	1.5	2.5	0	1
6_72	6	Q.robur		soluble	0.017	1.771	104.106	-31.287	41.755	-1.398	0.023	2.036	89.993	-28.711	72.914	-2.016	2.576	-0.618	31.160		153	164	late	2.5	1.5	2.5	0	1
6_73	6	Q.robur		solid	0.229	3.918	17.137	-29.945	58.002	-1.590	0.207	3.554	17.156	-29.793	59.849	-1.99	0.152	-0.400	1.847		182	211	late	1.5	1.5	1	5	10,11,12
6_73	6	Q.robur		soluble	0.014	1.944	140.817	-30.038	56.888	-1.590	0.026	2.173	83.344	-28.842	71.329	-1.99	1.196	-0.400	14.441		182	211	late	1.5	1.5	1	5	10,11,12
6_74	6	Q.robur		solid	0.312	4.147	13.299	-30.327	53.388	-1.473	0.294	4.022	13.681	-30.235	54.504	-1.78	0.092	-0.307	1.116		169	172	late	2.5	2	2	0	1
6_74	6	Q.robur		soluble	0.018	1.770	100.711	-30.148	55.549	-1.473	0.019	1.827	96.103	-28.805	71.772	-1.78	1.343	-0.307	16.223		169	172	late	2.5	2	2	0	1
6_76	6	Q.robur		solid	0.220	3.869	17.577	-29.817	59.558	-1.448	0.237	3.972	16.767	-29.599	62.189	-2.144	0.218	-0.696	2.631		187	229	late	1	1	1.5	30	10,11,12
6_76	6	Q.robur		soluble	0.013	1.765	138.019	-30.289	53.844	-1.448	0.029	2.257	78.065	-28.653	73.610	-2.144	1.636	-0.696	19.767		187	229	late	1	1	1.5	30	10,11,12
6_77	6	Q.robur	Set2	solid	0.276	4.097	14.844	-29.775	60.064	-1.408	0.317	4.981	15.750	-30.740	48.382	-1.522	-0.965	-0.114	-11.682		140	182	late	2	2	1.5	10	1
6_77	6	Q.robur	Set2	soluble	0.021	1.794	87.410	-30.267	54.109	-1.408	0.016	1.440	92.052	-29.666	61.381	-1.522	0.601	-0.114	7.271		140	182	late	2	2	1.5	10	1
6_78	6	Q.robur		solid	0.316	3.975	12.592	-29.995	57.399	-1.327	0.257	3.556	13.852	-30.406	52.426	-1.779	-0.411	-0.452	-4.973		158	177	late	1.5	1.5	1	50	1
6_78	6	Q.robur		soluble	0.018	1.869	103.716	-30.356	53.033	-1.327	0.019	2.060	108.229	-28.892	70.731	-1.779	1.464	-0.452	17.698		158	177	late	1.5	1.5	1	50	1
6_8	6	Q.robur		soluble	0.013	1.653	126.567	-31.399	40.402	-1.959	0.013	1.636	122.065	-30.615	49.900	-2.082	0.784	-0.123	9.498	S	157	155	late	3	2	1.5	0	5
6_8	6	Q.robur		solid	0.246	4.156	16.891	-32.115	31.712	-1.959	0.246	4.074	16.557	-32.677	24.875	-2.082	-0.562	-0.123	-6.837	S	157	155	late	3	2	1.5	0	5
6_80	6	Q.robur	Set2	solid	0.281	4.598	16.372	-29.487	63.540	-1.293	0.266	3.890	14.627	-29.917	58.345	-2.111	-0.430	-0.818	-5.195		133	185	late	2.5	2.5	3	10	5
6_80	6	Q.robur	Set2	soluble	0.017	1.555	94.060	-29.539	62.919	-1.293	0.031	2.147	69.063	-27.285	90.077	-2.111	2.254	-0.818	27.158		133	185	late	2.5	2.5	3	10	5
6_81	6	Q.robur		soluble	0.033	1.490	45.800	-29.930	58.189	-1.723	0.054	1.630	30.100	-27.660	85.571	-2.344	2.270	-0.621	27.382		106	144	early	3	3	3	70	5
6_81	6	Q.robur		solid	0.356	14.200	5.070	-30.820	47.418	-1.723	0.291	14.200	4.150	-30.620	49.840	-2.344	0.200	-0.621	2.422		106	144	early	3	3	3	70	5
6_82	6	Q.robur		soluble	0.016	1.974	127.063	-30.011	57.205	-1.536	0.029	2.315	81.055	-28.242	78.562	-2.324	1.769	-0.788	21.358		206	171	late	1.5	1.5	1.5	70	10,11,12
6_82	6	Q.robur		solid	0.253	3.512	13.877	-29.904	58.499	-1.536	0.218	3.490	16.035	-30.139	55.660	-2.324	-0.235	-0.788	-2.840		206	171	late	1.5	1.5	1.5	70	10,11,12
6_84	6	Q.robur		solid	0.243	3.896	16.020	-29.784	59.956	-1.779	0.267	4.361	16.438	-30.330	53.345	-2.056	-0.546	-0.277	-6.611		198	200	late	1.5	1.5	1.5	30	1
6_84	6	Q.robur		soluble	0.015	1.990	132.195	-30.487	51.447	-1.779	0.015	2.059	135.184	-29.299	65.815	-2.056	1.188	-0.277	14.369		198	200	late	1.5	1.5	1.5	30	1
6_87	6	Q.robur		solid	0.260	3.894	14.946	-28.492	75.549	-1.336	0.247	3.555	14.388	-28.325	77.562	-1.835	0.167	-0.499	2.013	T	206	149	late	2	2	2	0	5
6_87	6	Q.robur		soluble	0.015	1.897	126.800	-28.582	74.465	-1.336	0.018	2.074	115.773	-27.120	92.066	-1.835	1.462	-0.499	17.602	T	206	149	late	2	2	2	0	5
6_88	6	Q.robur		soluble	0.020	1.814	91.449	-29.371	64.948	-1.513	0.021	1.988	93.104	-27.985	81.662	-1.846	1.386	-0.333	16.714		187	188	late	2	1.5	2	0	10,11,12
6_88	6	Q.robur		solid	0.300	3.956	13.188	-29.294	65.879	-1.513	0.269	3.380	12.546	-29.298	65.821	-1.846	-0.004	-0.333	-0.058		187	188	late	2	1.5	2	0	10,11,12
6_89	6	Q.robur		solid	0.253	3.410	13.456	-29.104	68.168	-1.408	0.294	3.997	13.589	-30.085	56.314	-1.796	-0.981	-0.388	-11.854		172	194	late	2	2.5	1.5	0	5
6_89	6	Q.robur		soluble	0.025	1.548	61.312	-29.071	68.566	-1.408	0.027	1.659	61.053	-29.398	64.615	-1.796	-0.327	-0.388	-3.952		172	194	late	2	2.5	1.5	0	5
6_9	6	Q.robur	Set2	solid	0.210	2.932	13.994	-29.547	62.821	-1.815	0.223	3.769	16.875	-29.343	65.280	-1.964	0.204	-0.149	2.459		198	181	late	2.5	2.5	2.5	0	1
6_9	6	Q.robur	Set2	soluble	0.014	2.018	144.723	-30.425	52.204	-1.815	0.016	2.161	131.371	-29.335	65.381	-1.964	1.090	-0.149	13.177		198	181	late	2.5	2.5	2.5	0	1
6_90	6	Q.robur		solid	0.308	5.145	16.669	-29.396	64.636	-1.343	0.217	3.766	17.325	-29.253	66.371	-2.232	0.143	-0.889	1.735		191	233	late	3	2	2.5	30	5
6_90	6	Q.robur		soluble	0.017	1.417	83.701	-29.245	66.469	-1.343	0.045	2.161	48.361	-28.198	79.091	-2.232	1.047	-0.889	12.622		191	233	late	3	2	2.5	30	5
6_91	6	Q.robur		solid	0.277	3.607	13.004	-30.450	51.904	-1.566	0.285	3.739	13.102	-30.893	46.532	-2.016	-0.443	-0.450	-5.372		173	178	late	2	1	1.5	50	7
6_91	6	Q.robur		soluble	0.021	1.689	79.141	-29.879	58.807	-1.566	0.032	1.990	62.588	-28.407	76.570	-2.016	1.472	-0.450	17.763		173	178	late	2	1	1.5	50	7
6_92	6	Q.robur		soluble	0.017	1.679	100.308	-30.254	54.265	-1.421	0.021	1.749	84.086	-28.645	73.701	-1.711	1.609	-0.290	19.436		195	194	late	1	1.5	1	80	5
6_92	6	Q.robur		solid	0.286	4.057	14.164	-30.081	56.357	-1.421	0.240	3.730	15.500	-29.879	58.805	-1.711	0.202	-0.290	2.447		195	194	late	1	1.5	1	80	5
6_93	6	Q.robur		solid	0.288	14.000	4.020	-29.080	68.457	-1.900	0.295	13.300	3.930	-29.390	64.714	-2.247	-0.310	-0.347	-3.743		141	203	early	3	3	2	0	4
6_93	6	Q.robur		soluble	0.037	1.810	49.400	-28.740	72.559	-1.900	0.034	1.490	44.400	-28.320	77.623	-2.247	0.420	-0.347	5.064		141	203	early	3	3	2	0	4
6_94	6	Q.robur		solid	0.391	4.549	11.632	-30.979	45.497	-1.270	0.346	4.605	13.321	-30.980	45.477	-1.613	-0.001	-0.343	-0.019		101	125	late	2	1.5	1.5	0	5
6_94	6	Q.robur		soluble	0.028	1.623	57.239	-29.657	61.487	-1.270	0.030	1.584	52.199	-28.115	80.093	-1.613	1.542	-0.343	18.605		101	125	late	2	1.5	1.5	0	5
6_95	6	Q.robur		solid	0.256	15.500	3.960	-29.790	59.881	-2.083	0.310	13.500	4.190	-30.270	54.076	-2.182	-0.480	-0.099	-5.805		162	180	early	3	3	2.5	10	5
6_95	6	Q.robur		soluble	0.027	1.870	69.500	-30.050	56.738	-2.083	0.020	1.630	80.800	-29.340	65.318	-2.182	0.710	-0.099	8.580		162	180	early	3	3	2.5	10	5
6_97	6	Q.robur		solid	0.298	4.272	14.285	-29.307	65.718	-1.670	0.325	4.579	14.076	-29.138	67.754	-1.609	0.169	0.061	2.036		NA		late	2.5	2	2.5	50
6_97	6	Q.robur		soluble	0.024	1.791	76.194	-28.935	70.204	-1.670	0.021	1.648	77.720	-28.335	77.443	-1.609	0.600	0.061	7.239		NA		late	2.5	2	2.5	50
6_98	6	Q.robur		solid	0.233	3.940	16.918	-30.848	47.074	-1.498	0.233	3.839	16.505	-31.046	44.674	-2.016	-0.198	-0.518	-2.400		174	175	late	2.5	2	2.5	0	5
6_98	6	Q.robur		soluble	0.016	1.817	115.865	-30.736	48.436	-1.498	0.021	2.008	95.077	-29.045	68.880	-2.016	1.691	-0.518	20.444		174	175	late	2.5	2	2.5	0	5
7_1	7	Q.robur		solid	0.235	3.694	15.699	-28.843	71.322	-1.704	0.275	3.900	14.170	-29.260	66.282	-2.003	-0.417	-0.299	-5.040		193	148	late	2	1.5	2	0	1
7_1	7	Q.robur		soluble	0.016	2.078	129.630	-29.039	68.947	-1.704	0.019	2.128	114.473	-28.386	76.832	-2.003	0.653	-0.299	7.885		193	148	late	2	1.5	2	0	1
7_10	7	Q.robur		soluble	0.018	1.720	96.100	-28.950	70.026	-1.582	0.026	1.850	70.900	-28.360	77.140	-2.392	0.590	-0.810	7.115		138	149	early	3	3	2.5	0	1
7_10	7	Q.robur		solid	0.227	17.800	4.040	-30.040	56.858	-1.582	0.285	15.500	4.450	-29.950	57.947	-2.392	0.090	-0.810	1.088		138	149	early	3	3	2.5	0	1
7_13	7	Q.robur		solid	0.214	16.400	3.520	-28.150	79.671	-1.769	0.224	14.800	3.310	-27.860	83.163	-2.577	0.290	-0.808	3.492	T	212	154	early	3	3	4	90	7
7_13	7	Q.robur		soluble	0.023	2.180	94.100	-27.900	82.682	-1.769	0.031	2.170	70.300	-27.000	93.508	-2.577	0.900	-0.808	10.826	T	212	154	early	3	3	4	90	7
7_15	7	Q.robur	Set1	soluble	0.039	1.910	49.000	-27.320	89.661	-2.097	0.031	1.950	63.800	-26.970	93.869	-2.135	0.350	-0.038	4.208	T	216	192	early	3.5	3.5	4	30	10,11,12
7_15	7	Q.robur	Set1	solid	0.294	14.200	4.160	-27.460	87.977	-2.097	0.226	14.800	3.350	-27.220	90.863	-2.135	0.240	-0.038	2.886	T	216	192	early	3.5	3.5	4	30	10,11,12
7_18	7	Q.robur		solid	0.242	3.742	15.457	-29.628	61.843	-1.277	0.236	3.521	14.937	-30.208	54.825	-1.87	-0.580	-0.593	-7.018		188	198	late	2.5	2.5	2.5	0	1
7_18	7	Q.robur		soluble	0.021	1.994	95.246	-28.009	81.373	-1.277	0.022	2.185	100.657	-28.839	71.370	-1.87	-0.830	-0.593	-10.003		188	198	late	2.5	2.5	2.5	0	1
7_19	7	Q.robur		soluble	0.058	1.930	33.000	-28.900	70.629	-2.193	0.051	2.060	40.700	-27.940	82.200	-2.476	0.960	-0.283	11.571		199	221	early	2.5	3	3	5	10,11,12
7_19	7	Q.robur		solid	0.240	14.500	3.470	-30.060	56.617	-2.193	0.266	14.100	3.770	-29.690	61.090	-2.476	0.370	-0.283	4.473		199	221	early	2.5	3	3	5	10,11,12
7_21	7	Q.robur	Set1	solid	0.341	12.600	4.300	-29.090	68.336	-1.670	0.323	13.300	4.320	-29.390	64.714	-2.138	-0.300	-0.468	-3.622		130	180	early	3	2.5	3	10	10,11,12
7_21	7	Q.robur	Set1	soluble	0.035	1.830	52.400	-28.890	70.750	-1.670	0.028	1.770	64.200	-28.050	80.875	-2.138	0.840	-0.468	10.126		130	180	early	3	2.5	3	10	10,11,12
7_22	7	Q.robur		solid	0.320	14.400	4.620	-29.720	60.727	-1.690	0.294	14.300	4.180	-29.770	60.123	-2.096	-0.050	-0.406	-0.604		128	159	early	3	3	3.5	5	1
7_22	7	Q.robur		soluble	0.020	1.920	96.700	-29.500	63.385	-1.690	0.026	1.950	73.900	-28.420	76.417	-2.096	1.080	-0.406	13.032		128	159	early	3	3	3.5	5	1
7_25	7	Q.robur		solid	0.218	16.200	3.520	-30.590	50.203	-2.051	0.282	13.800	3.880	-30.800	47.660	-2.292	-0.210	-0.241	-2.543	S	195	202	early	3	3	2.5	30	1
7_25	7	Q.robur		soluble	0.056	1.890	33.800	-30.380	52.745	-2.051	0.032	2.140	66.300	-29.280	66.042	-2.292	1.100	-0.241	13.297	S	195	202	early	3	3	2.5	30	1
7_26	7	Q.robur		solid	0.246	3.937	16.015	-30.816	47.466	-1.517	0.192	3.439	17.891	-30.865	46.867	-2.516	-0.049	-0.999	-0.599	S	207	196	late	2.5	2.5	2.5	100	1
7_26	7	Q.robur		soluble	0.014	1.943	134.333	-30.399	52.516	-1.517	0.054	2.223	41.284	-29.495	63.446	-2.516	0.904	-0.999	10.930	S	207	196	late	2.5	2.5	2.5	100	1
7_27	7	Q.robur	Set2	solid	0.197	3.292	16.739	-29.559	62.678	-1.634	0.221	3.691	16.710	-30.127	55.802	-2.483	-0.568	-0.849	-6.876		199	180	late	2.5	2	2.5	30	7
7_27	7	Q.robur	Set2	soluble	0.015	1.938	132.150	-29.643	61.656	-1.634	0.022	2.562	118.625	-29.056	68.743	-2.483	0.587	-0.849	7.087		199	180	late	2.5	2	2.5	30	7
7_28	7	Q.robur		solid	0.280	3.946	14.117	-31.328	41.265	-1.403	0.185	3.353	18.123	-31.489	39.308	-2.177	-0.161	-0.774	-1.957	S	136	162	late	2.5	2	2.5	5	1
7_28	7	Q.robur		soluble	0.025	1.496	59.173	-30.669	49.247	-1.403	0.031	1.671	54.766	-30.588	50.224	-2.177	0.081	-0.774	0.978	S	136	162	late	2.5	2	2.5	5	1
7_29	7	Q.robur		soluble	0.018	2.114	120.073	-30.591	50.194	-1.545	0.023	2.354	104.389	-29.073	68.537	-2.272	1.518	-0.727	18.343		197	258	late	2	2.5	2.5	0	10,11,12
7_29	7	Q.robur		solid	0.218	3.221	14.695	-30.179	55.183	-1.545	0.233	3.568	15.312	-30.153	55.497	-2.272	0.026	-0.727	0.314		197	258	late	2	2.5	2.5	0	10,11,12
7_3	7	Q.robur		solid	0.250	3.662	14.627	-29.811	59.625	-1.285	0.224	3.457	15.443	-29.914	58.378	-2.189	-0.103	-0.904	-1.247		118	158	late	1	1.5	1	50	1
7_3	7	Q.robur		soluble	0.014	1.744	122.927	-30.255	54.255	-1.285	0.028	2.211	80.288	-28.198	79.096	-2.189	2.057	-0.904	24.841		118	158	late	1	1.5	1	50	1
7_30	7	Q.robur		solid	0.355	4.186	11.790	-30.805	47.599	-1.277	0.311	3.922	12.604	-30.807	47.575	-1.927	-0.002	-0.650	-0.024		109	137	late	2.5	2.5	2.5	5	10,11,12
7_30	7	Q.robur		soluble	0.031	1.806	57.902	-30.145	55.590	-1.277	0.033	1.726	52.925	-28.359	77.153	-1.927	1.786	-0.650	21.562		109	137	late	2.5	2.5	2.5	5	10,11,12
7_33	7	Q.robur		solid	0.203	3.173	15.577	-28.076	80.562	-1.271	0.303	3.965	13.103	-30.080	56.380	-2.591	-2.004	-1.320	-24.182		148	198	late	2	2	2.5	50	10,11,12
7_33	7	Q.robur		soluble	0.016	1.676	103.062	-27.935	82.262	-1.271	0.040	1.984	49.094	-27.992	81.572	-2.591	-0.057	-1.320	-0.690		148	198	late	2	2	2.5	50	10,11,12
7_35	7	Q.robur		solid	0.271	15.800	4.280	-29.230	66.646	-1.861	0.258	14.200	3.670	-29.280	66.042	-2.751	-0.050	-0.890	-0.604		187	164	early	3	3	3	50	1
7_35	7	Q.robur		soluble	0.022	1.930	89.300	-27.960	81.959	-1.861	0.042	2.360	56.000	-27.550	86.894	-2.751	0.410	-0.890	4.935		187	164	early	3	3	3	50	1
7_38	7	Q.robur		solid	0.325	4.061	12.493	-30.576	50.376	-1.728	0.290	4.261	14.672	-30.574	50.399	-2.135	0.002	-0.407	0.023	S	95	140	late	2.5	2.5	3	0	1
7_38	7	Q.robur		soluble	0.023	1.687	73.512	-30.900	46.444	-1.728	0.019	1.752	92.699	-30.506	51.222	-2.135	0.394	-0.407	4.778	S	95	140	late	2.5	2.5	3	0	1
7_39	7	Q.robur	Set2	solid	0.214	3.561	16.659	-30.906	46.371	-1.791	0.225	3.619	16.051	-30.914	46.279	-2.125	-0.008	-0.334	-0.092	S	147	184	late	2.5	2	2	0	7
7_39	7	Q.robur	Set2	soluble	0.013	2.026	156.415	-31.521	38.924	-1.791	0.024	2.086	88.253	-30.226	54.613	-2.125	1.295	-0.334	15.689	S	147	184	late	2.5	2	2	0	7
7_4	7	Q.robur		solid	0.346	3.987	11.501	-30.341	53.215	-1.353	0.345	4.278	12.363	-30.181	55.154	-2.003	0.160	-0.650	1.940		147	167	late	2	1.5	2.5	0	1
7_4	7	Q.robur		soluble	0.035	1.565	44.447	-30.277	53.994	-1.353	0.024	1.726	72.611	-29.085	68.402	-2.003	1.192	-0.650	14.408		147	167	late	2	1.5	2.5	0	1
7_42	7	Q.robur		solid	0.254	3.624	14.262	-30.062	56.593	-1.827	0.244	4.005	16.441	-30.210	54.808	-1.854	-0.148	-0.027	-1.785		157	130	late	2.5	2	2.5	0	1
7_42	7	Q.robur		soluble	0.019	2.021	104.024	-30.714	48.696	-1.827	0.016	2.011	126.889	-30.738	48.416	-1.854	-0.024	-0.027	-0.280		157	130	late	2.5	2	2.5	0	1
7_44	7	Q.robur	Set2	soluble	0.014	1.883	135.851	-31.588	38.103	-1.884	0.019	2.281	121.220	-30.395	52.569	-2.155	1.193	-0.271	14.466	S	160	190	late	2.5	2	2.5	10	7
7_44	7	Q.robur	Set2	solid	0.192	3.630	18.880	-30.832	47.278	-1.884	0.179	3.437	19.073	-31.086	44.195	-2.155	-0.254	-0.271	-3.083	S	160	190	late	2.5	2	2.5	10	7
7_45	7	Q.robur		solid	0.291	3.838	13.194	-29.899	58.563	-1.651	0.258	4.176	16.168	-30.016	57.154	-2.427	-0.117	-0.776	-1.410		131	150	late	2.5	2.5	2.5	10	1
7_45	7	Q.robur		soluble	0.020	1.877	93.624	-29.821	59.505	-1.651	0.020	2.006	102.002	-28.961	69.895	-2.427	0.860	-0.776	10.390		131	150	late	2.5	2.5	2.5	10	1
7_48	7	Q.robur		solid	0.302	13.400	4.050	-29.940	58.068	-1.768	0.330	12.600	4.150	-29.550	62.781	-2.108	0.390	-0.340	4.714		114	138	early	3	3	3	0	1
7_48	7	Q.robur		soluble	0.029	1.900	66.300	-29.630	61.815	-1.768	0.026	1.870	70.800	-28.000	81.478	-2.108	1.630	-0.340	19.663		114	138	early	3	3	3	0	1
7_5	7	Q.robur		solid	0.336	12.100	4.090	-29.310	65.680	-1.744	0.352	13.000	4.580	-29.370	64.956	-1.987	-0.060	-0.243	-0.725		161	158	early	3	3	3	0	10,11,12
7_5	7	Q.robur		soluble	0.026	1.550	59.200	-28.490	75.574	-1.744	0.033	1.230	37.000	-26.830	95.551	-1.987	1.660	-0.243	19.977		161	158	early	3	3	3	0	10,11,12
7_50	7	Q.robur		solid	0.207	3.292	15.919	-30.358	53.016	-1.561	0.237	3.825	16.165	-30.561	50.552	-2.361	-0.203	-0.800	-2.465		195	154	late	2	2	2	50	1
7_50	7	Q.robur		soluble	0.014	1.829	131.125	-30.932	46.058	-1.561	0.024	2.204	91.063	-28.576	74.534	-2.361	2.356	-0.800	28.476		195	154	late	2	2	2	50	1
7_51	7	Q.robur		soluble	0.050	2.000	39.900	-28.210	78.948	-2.006	0.039	1.680	43.500	-27.530	87.135	-2.082	0.680	-0.076	8.187	T	190	200	early	3	3	2.5	5	1
7_51	7	Q.robur		solid	0.258	15.500	4.000	-28.300	77.864	-2.006	0.319	12.200	3.900	-28.240	78.587	-2.082	0.060	-0.076	0.723	T	190	200	early	3	3	2.5	5	1
7_52	7	Q.robur		soluble	0.025	1.915	76.055	-29.251	66.388	-1.615	0.031	2.253	71.811	-28.600	74.248	-2.127	0.651	-0.512	7.861		207	216	late	2	1.5	1.5	0	7
7_52	7	Q.robur		solid	0.271	3.923	14.454	-29.021	69.171	-1.615	0.279	3.734	13.386	-29.155	67.551	-2.127	-0.134	-0.512	-1.620		207	216	late	2	1.5	1.5	0	7
7_54	7	Q.robur		soluble	0.019	1.875	97.140	-30.553	50.646	-1.591	0.019	1.931	102.083	-31.080	44.274	-1.855	-0.527	-0.264	-6.372	S	155	170	late	2	2	2	0	1
7_54	7	Q.robur		solid	0.267	3.787	14.172	-30.165	55.345	-1.591	0.206	2.686	13.043	-30.476	51.581	-1.855	-0.311	-0.264	-3.764	S	155	170	late	2	2	2	0	1
7_55	7	Q.robur	Set1	solid	0.230	17.000	3.910	-29.440	64.110	-1.920	0.249	16.900	4.210	-29.680	61.211	-2.467	-0.240	-0.547	-2.900		172	177	early	2.5	3	2.5	10	1
7_55	7	Q.robur	Set1	soluble	0.055	1.660	30.300	-28.830	71.473	-1.920	0.046	2.000	43.900	-28.160	79.550	-2.467	0.670	-0.547	8.077		172	177	early	2.5	3	2.5	10	1
7_56	7	Q.robur		solid	0.195	3.589	18.452	-30.484	51.481	-1.576	0.191	3.505	18.321	-30.535	50.872	-2.51	-0.051	-0.934	-0.609	S	192	172	late	2	2	2.5	30	1
7_56	7	Q.robur		soluble	0.013	1.997	154.327	-31.380	40.627	-1.576	0.019	2.433	127.495	-29.540	62.900	-2.51	1.840	-0.934	22.273	S	192	172	late	2	2	2.5	30	1
7_57	7	Q.robur	Set2	soluble	0.016	2.306	146.384	-30.509	51.182	-1.803	0.019	2.176	112.519	-29.987	57.499	-2.43	0.522	-0.627	6.316	S	192	181	late	1	1	1.5	5	1
7_57	7	Q.robur	Set2	solid	0.176	3.014	17.137	-30.117	55.931	-1.803	0.198	3.614	18.291	-30.833	47.256	-2.43	-0.716	-0.627	-8.675	S	192	181	late	1	1	1.5	5	1
7_58	7	Q.robur		solid	0.221	3.606	16.285	-29.020	69.178	-1.803	0.171	3.365	19.657	-29.131	67.840	-2.451	-0.111	-0.648	-1.337		215	280	late	2.5	2.5	2	40	1
7_58	7	Q.robur		soluble	0.015	2.071	134.591	-28.864	71.061	-1.803	0.046	2.218	48.309	-28.134	79.865	-2.451	0.730	-0.648	8.804		215	280	late	2.5	2.5	2	40	1
7_59	7	Q.robur		soluble	0.026	1.698	66.244	-30.494	51.367	-1.637	0.031	1.928	62.193	-29.278	66.071	-2.372	1.216	-0.735	14.704		190	210	late	2	1.5	1.5	0	1
7_59	7	Q.robur		solid	0.287	3.276	11.384	-29.979	57.595	-1.637	0.290	4.051	13.955	-30.369	52.884	-2.372	-0.390	-0.735	-4.711		190	210	late	2	1.5	1.5	0	1
7_60	7	Q.robur	Set1	solid	0.258	15.500	3.980	-28.900	70.629	-1.993	0.242	14.200	3.440	-28.820	71.594	-2.689	0.080	-0.696	0.965	T	230	179	early	3	3	3.5	5	1
7_60	7	Q.robur	Set1	soluble	0.023	1.860	79.600	-28.320	77.623	-1.993	0.038	2.090	54.300	-27.170	91.465	-2.689	1.150	-0.696	13.842	T	230	179	early	3	3	3.5	5	1
7_61	7	Q.robur		solid	0.232	3.835	16.542	-30.134	55.720	-1.826	0.197	3.431	17.414	-29.975	57.647	-2.459	0.159	-0.633	1.927		182	197	late	2	2	2	0	1
7_61	7	Q.robur		soluble	0.013	1.741	134.717	-30.138	55.674	-1.826	0.045	2.119	46.752	-28.761	72.308	-2.459	1.377	-0.633	16.633		182	197	late	2	2	2	0	1
7_62	7	Q.robur		soluble	0.027	1.690	63.300	-29.620	61.936	-1.744	0.023	2.090	90.200	-28.970	69.784	-2.606	0.650	-0.862	7.849		152	158	early	3	3	3	0	10,11,12
7_62	7	Q.robur		solid	0.254	16.500	4.180	-30.400	52.503	-1.744	0.282	14.300	4.030	-30.380	52.745	-2.606	0.020	-0.862	0.242		152	158	early	3	3	3	0	10,11,12
7_64	7	Q.robur		solid	0.197	3.393	17.271	-29.439	64.123	-1.866	0.190	3.253	17.099	-30.476	51.580	-2.537	-1.037	-0.671	-12.542		190	203	late	2.5	2.5	2.5	0	10,11,12
7_64	7	Q.robur		soluble	0.015	2.316	159.699	-30.425	52.197	-1.866	0.015	2.383	163.536	-29.707	60.888	-2.537	0.718	-0.671	8.691		190	203	late	2.5	2.5	2.5	0	10,11,12
7_65	7	Q.robur		solid	0.191	3.091	16.099	-29.252	66.382	-1.704	0.223	3.771	16.927	-29.518	63.163	-2.194	-0.266	-0.490	-3.220		202	225	late	2	2	1	100	1
7_65	7	Q.robur		soluble	0.013	1.870	144.875	-29.855	59.091	-1.704	0.034	2.200	65.085	-28.381	76.885	-2.194	1.474	-0.490	17.794		202	225	late	2	2	1	100	1
7_67	7	Q.robur	Set2	solid	0.290	3.788	13.079	-28.951	70.018	-1.606	0.224	3.906	17.426	-28.920	70.387	-1.727	0.031	-0.121	0.368		193	192	late	2.5	2.5	3	5	1
7_67	7	Q.robur	Set2	soluble	0.020	1.493	76.404	-29.946	57.992	-1.606	0.015	2.029	131.104	-28.705	72.979	-1.727	1.241	-0.121	14.987		193	192	late	2.5	2.5	3	5	1
7_68	7	Q.robur		soluble	0.036	1.570	44.100	-27.900	82.682	-1.828	0.048	1.990	41.500	-26.540	99.034	-2.597	1.360	-0.769	16.352	T	156	220	early	3	3	3	0	1
7_68	7	Q.robur		solid	0.313	14.000	4.380	-28.560	74.730	-1.828	0.332	12.500	4.130	-28.110	80.153	-2.597	0.450	-0.769	5.423	T	156	220	early	3	3	3	0	1
7_69	7	Q.robur		solid	0.249	14.200	3.520	-30.350	53.108	-2.345	0.233	15.700	3.650	-29.930	58.189	-2.709	0.420	-0.364	5.080		194	210	early	2.5	3	2.5	40	1
7_69	7	Q.robur		soluble	0.062	1.910	30.800	-29.220	66.767	-2.345	0.051	1.830	36.100	-27.660	85.571	-2.709	1.560	-0.364	18.804		194	210	early	2.5	3	2.5	40	1
7_71	7	Q.robur		soluble	0.015	1.717	116.131	-30.237	54.479	-1.546	0.014	2.094	147.926	-30.233	54.529	-1.935	0.004	-0.389	0.050		159	211	late	2.5	2.5	2.5	0	1
7_71	7	Q.robur		solid	0.202	3.173	15.698	-30.026	57.022	-1.546	0.254	3.907	15.373	-30.301	53.700	-1.935	-0.275	-0.389	-3.322		159	211	late	2.5	2.5	2.5	0	1
7_72	7	Q.robur		solid	0.236	3.937	16.721	-29.269	66.171	-1.815	0.223	3.927	17.612	-29.356	65.128	-2.222	-0.087	-0.407	-1.043		192	208	late	2.5	2	2	0	7
7_72	7	Q.robur		soluble	0.014	2.080	145.701	-29.663	61.412	-1.815	0.017	2.328	135.493	-28.259	78.363	-2.222	1.404	-0.407	16.951		192	208	late	2.5	2	2	0	7
7_73	7	Q.robur		solid	0.265	14.200	3.760	-29.700	60.969	-2.075	0.306	13.900	4.260	-29.390	64.714	-2.235	0.310	-0.160	3.745		162	211	early	2.5	3	2	20	1
7_73	7	Q.robur		soluble	0.027	1.810	67.200	-29.750	60.365	-2.075	0.030	1.810	60.400	-28.350	77.261	-2.235	1.400	-0.160	16.896		162	211	early	2.5	3	2	20	1
7_78	7	Q.robur		solid	0.233	3.317	14.214	-31.067	44.425	-1.648	0.247	3.999	16.226	-30.806	47.582	-2.042	0.261	-0.394	3.157		193	232	late	2	1.5	1.5	10	1
7_78	7	Q.robur		soluble	0.013	1.847	140.961	-30.888	46.598	-1.648	0.018	2.069	114.529	-28.557	74.764	-2.042	2.331	-0.394	28.166		193	232	late	2	1.5	1.5	10	1
7_8	7	Q.robur		solid	0.288	12.000	3.440	-32.150	31.285	-1.891	0.321	12.300	3.950	-31.620	37.720	-2.337	0.530	-0.446	6.434	S	115	123	early	3	2.5	2.5	0	1
7_8	7	Q.robur		soluble	0.029	1.880	64.800	-30.870	46.812	-1.891	0.038	1.810	48.100	-29.410	64.472	-2.337	1.460	-0.446	17.660	S	115	123	early	3	2.5	2.5	0	1
7_82	7	Q.robur		soluble	0.021	1.921	92.660	-29.775	60.067	-1.577	0.017	1.870	108.293	-29.933	58.156	-1.863	-0.158	-0.286	-1.912		164	204	late	2.5	2.5	2.5	0	1
7_82	7	Q.robur		solid	0.290	3.921	13.511	-30.491	51.397	-1.577	0.284	3.995	14.036	-30.970	45.597	-1.863	-0.479	-0.286	-5.800		164	204	late	2.5	2.5	2.5	0	1
7_83	7	Q.robur	Set1	solid	0.279	14.200	3.940	-30.050	56.738	-1.999	0.309	13.100	4.060	-30.690	48.992	-2.165	-0.640	-0.166	-7.745		214	193	early	2.5	3	3	20	1
7_83	7	Q.robur	Set1	soluble	0.025	1.820	71.800	-29.630	61.815	-1.999	0.027	1.780	65.300	-29.530	63.023	-2.165	0.100	-0.166	1.208		214	193	early	2.5	3	3	20	1
7_86	7	Q.robur		solid	0.308	4.074	13.223	-30.293	53.795	-1.827	0.322	4.042	12.549	-30.075	56.439	-1.842	0.218	-0.015	2.644		145	150	late	2.5	2.5	2.5	0	1
7_86	7	Q.robur		soluble	0.020	1.825	91.495	-30.110	56.012	-1.827	0.021	1.890	90.406	-28.710	72.915	-1.842	1.400	-0.015	16.903		145	150	late	2.5	2.5	2.5	0	1
7_88	7	Q.robur		soluble	0.014	1.898	137.766	-30.246	54.363	-1.576	0.017	2.249	129.897	-28.959	69.922	-2.016	1.287	-0.440	15.559		218	219	late	2	2	2.5	20	1
7_88	7	Q.robur		solid	0.254	3.977	15.627	-30.066	56.545	-1.576	0.229	3.403	14.867	-30.325	53.405	-2.016	-0.259	-0.440	-3.140		218	219	late	2	2	2.5	20	1
7_90	7	Q.robur		solid	0.215	15.500	3.350	-29.620	61.936	-2.251	0.283	14.200	4.020	-30.360	52.987	-2.517	-0.740	-0.266	-8.948		190	204	early	2.5	3	3	0	10,11,12
7_90	7	Q.robur		soluble	0.026	2.050	79.100	-29.720	60.727	-2.251	0.030	2.180	72.600	-28.860	71.112	-2.517	0.860	-0.266	10.384		190	204	early	2.5	3	3	0	10,11,12
7_92	7	Q.robur	Set2	solid	0.275	3.622	13.151	-29.489	63.522	-1.566	0.228	3.619	15.847	-29.438	64.134	-1.959	0.051	-0.393	0.613		147	175	late	2	1.5	1.5	0	1
7_92	7	Q.robur	Set2	soluble	0.017	2.039	119.782	-30.328	53.371	-1.566	0.021	2.212	102.892	-28.689	73.173	-1.959	1.639	-0.393	19.802		147	175	late	2	1.5	1.5	0	1
7_93	7	Q.robur		solid	0.208	3.238	15.594	-29.602	62.155	-1.906	0.210	3.426	16.353	-30.387	52.657	-2.153	-0.785	-0.247	-9.499		182	195	late	3	2	2	0	10,11,12
7_93	7	Q.robur		soluble	0.017	2.111	123.503	-30.241	54.431	-1.906	0.016	2.209	137.808	-29.770	60.119	-2.153	0.471	-0.247	5.688		182	195	late	3	2	2	0	10,11,12
7_96	7	Q.robur	Set1	solid	0.271	11.600	3.130	-28.170	79.430	-2.120	0.289	14.400	4.170	-28.280	78.105	-3.007	-0.110	-0.887	-1.325	T	219	178	early	3	3	2.5	0	1
7_96	7	Q.robur	Set1	soluble	0.043	2.220	51.100	-28.070	80.634	-2.120	0.029	2.440	85.300	-27.520	87.255	-3.007	0.550	-0.887	6.621	T	219	178	early	3	3	2.5	0	1
8_10	8	Q.robur		solid	0.208	3.250	15.631	-30.073	56.454	-1.630	0.226	3.577	15.849	-30.001	57.335	-2.444	0.072	-0.814	0.881		185	170	late	2	1.5	2	0	10,11,12
8_10	8	Q.robur		soluble	0.013	2.441	181.115	-30.868	46.839	-1.630	0.016	2.555	158.645	-28.945	70.091	-2.444	1.923	-0.814	23.252		185	170	late	2	1.5	2	0	10,11,12
8_11	8	Q.robur		solid	0.287	14.400	4.130	-30.120	55.891	-2.092	0.309	14.300	4.420	-30.440	52.019	-1.867	-0.320	0.225	-3.872		130	87	early	3	2.5	2.5	0	10,11,12
8_11	8	Q.robur		soluble	0.041	1.680	40.500	-28.920	70.388	-2.092	0.020	1.370	67.900	-28.410	76.538	-1.867	0.510	0.225	6.150		130	87	early	3	2.5	2.5	0	10,11,12
8_12	8	Q.robur		solid	0.340	11.500	3.910	-30.440	52.019	-1.902	0.316	13.800	4.360	-30.210	54.802	-1.83	0.230	0.072	2.783		120	121	early	3	3	3	0	10,11,12
8_12	8	Q.robur		soluble	0.038	1.450	37.900	-28.500	75.453	-1.902	0.023	1.150	50.600	-26.790	96.031	-1.83	1.710	0.072	20.578		120	121	early	3	3	3	0	10,11,12
8_13	8	Q.robur	Set2	solid	0.230	4.210	18.294	-29.005	69.366	-1.509	0.208	4.028	19.413	-29.714	60.804	-2.222	-0.709	-0.713	-8.563		192	200	late	3	3	3	0	10,11,12
8_13	8	Q.robur	Set2	soluble	0.015	1.812	121.349	-29.420	64.348	-1.509	0.020	2.076	101.275	-28.395	76.713	-2.222	1.025	-0.713	12.365		192	200	late	3	3	3	0	10,11,12
8_14	8	Q.robur		soluble	0.016	1.947	119.960	-30.519	51.064	-1.945	0.019	2.083	108.241	-28.541	74.963	-2.203	1.978	-0.258	23.899		176	216	late	2.5	2	2	2	10,11,12
8_14	8	Q.robur		solid	0.253	3.741	14.803	-29.633	61.774	-1.945	0.248	3.536	14.265	-30.067	56.536	-2.203	-0.434	-0.258	-5.238		176	216	late	2.5	2	2	2	10,11,12
8_15	8	Q.robur		solid	0.233	3.489	14.966	-29.283	66.002	-1.641	0.254	3.798	14.952	-29.258	66.313	-2.243	0.025	-0.602	0.311		173	223	late	2.5	2.5	3.5	2	10,11,12
8_15	8	Q.robur		soluble	0.021	1.834	87.674	-29.681	61.198	-1.641	0.026	2.044	79.452	-27.790	84.006	-2.243	1.891	-0.602	22.808		173	223	late	2.5	2.5	3.5	2	10,11,12
8_16	8	Q.robur		solid	0.228	3.904	17.098	-29.953	57.916	-1.591	0.242	4.137	17.079	-30.296	53.757	-2.197	-0.343	-0.606	-4.159		211	235	late	2	2.5	2	0	10,11,12
8_16	8	Q.robur		soluble	0.015	1.859	126.535	-30.507	51.211	-1.591	0.016	2.137	130.666	-28.539	74.985	-2.197	1.968	-0.606	23.774		211	235	late	2	2.5	2	0	10,11,12
8_17	8	Q.robur		soluble	0.013	1.943	152.591	-29.305	65.735	-1.733	0.029	2.248	76.592	-28.255	78.409	-2.208	1.050	-0.475	12.674		193	233	late	2	2	2	40	10,11,12
8_17	8	Q.robur		solid	0.205	3.584	17.516	-29.123	67.937	-1.733	0.220	3.992	18.116	-29.473	63.717	-2.208	-0.350	-0.475	-4.219		193	233	late	2	2	2	40	10,11,12
8_18	8	Q.robur	Set2	soluble	0.018	1.887	107.173	-28.249	78.473	-1.815	0.026	2.284	87.996	-27.737	84.648	-2.475	0.512	-0.660	6.176	T	201	200	late	2	2	2	10	10,11,12
8_18	8	Q.robur	Set2	solid	0.252	3.887	15.413	-28.331	77.491	-1.815	0.228	3.786	16.618	-29.138	67.758	-2.475	-0.807	-0.660	-9.734	T	201	200	late	2	2	2	10	10,11,12
8_19	8	Q.robur		solid	0.251	12.900	3.250	-30.470	51.656	-1.915	0.269	13.900	3.730	-30.320	53.471	-2.123	0.150	-0.208	1.815	S	300	180	early	3	2.5	2.5	2	7
8_19	8	Q.robur		soluble	0.034	1.940	56.800	-30.310	53.592	-1.915	0.032	1.970	60.700	-29.330	65.439	-2.123	0.980	-0.208	11.846	S	300	180	early	3	2.5	2.5	2	7
8_2	8	Q.robur		solid	0.198	3.392	17.145	-28.008	81.380	-1.620	0.181	3.480	19.174	-28.150	79.675	-2.127	-0.142	-0.507	-1.706		226	200	late	3	2	2.5	0	10,11,12
8_2	8	Q.robur		soluble	0.017	2.231	127.855	-28.762	72.292	-1.620	0.022	2.493	111.497	-27.917	82.476	-2.127	0.845	-0.507	10.184		226	200	late	3	2	2.5	0	10,11,12
8_20	8	Q.robur		solid	0.286	3.803	13.314	-29.709	60.860	-1.686	0.234	3.777	16.114	-30.364	52.940	-2.191	-0.655	-0.505	-7.920		185	201	late	1.5	2.5	2	0	10,11,12
8_20	8	Q.robur		soluble	0.018	1.791	102.072	-29.861	59.019	-1.686	0.015	1.860	126.577	-28.676	73.328	-2.191	1.185	-0.505	14.309		185	201	late	1.5	2.5	2	0	10,11,12
8_21	8	Q.robur		soluble	0.015	2.097	143.783	-29.602	62.155	-1.849	0.036	2.321	63.991	-28.166	79.478	-2.873	1.436	-1.024	17.323		246	239	late	2.5	2.5	2	20	10,11,12
8_21	8	Q.robur		solid	0.231	3.620	15.679	-29.402	64.564	-1.849	0.177	3.343	18.859	-29.299	65.812	-2.873	0.103	-1.024	1.248		246	239	late	2.5	2.5	2	20	10,11,12
8_22	8	Q.robur		soluble	0.012	1.688	137.553	-29.811	59.625	-1.826	0.014	2.011	138.697	-28.991	69.526	-1.975	0.820	-0.149	9.901		224	202	late	2.5	2.5	2	10	10,11,12
8_22	8	Q.robur		solid	0.217	3.935	18.144	-30.093	56.220	-1.826	0.201	3.542	17.614	-30.228	54.584	-1.975	-0.135	-0.149	-1.637		224	202	late	2.5	2.5	2	10	10,11,12
8_23	8	Q.robur		solid	0.209	3.790	18.151	-29.718	60.754	-1.940	0.176	3.556	20.167	-30.302	53.689	-2.615	-0.584	-0.675	-7.065		204	258	late	2.5	2.5	2.5	30	1
8_23	8	Q.robur		soluble	0.014	1.884	133.802	-29.952	57.922	-1.940	0.038	2.381	62.215	-28.873	70.950	-2.615	1.079	-0.675	13.028		204	258	late	2.5	2.5	2.5	30	1
8_24	8	Q.robur		soluble	0.015	2.193	144.730	-31.253	42.175	-1.860	0.016	2.144	133.189	-30.047	56.779	-2.467	1.206	-0.607	14.604		238	247	late	2.5	2	1.5	0	10,11,12
8_24	8	Q.robur		solid	0.199	3.558	17.907	-30.114	55.961	-1.860	0.248	3.985	16.045	-30.138	55.673	-2.467	-0.024	-0.607	-0.288		238	247	late	2.5	2	1.5	0	10,11,12
8_25	8	Q.robur		solid	0.198	3.380	17.058	-29.225	66.705	-1.793	0.225	3.960	17.600	-29.536	62.949	-2.405	-0.311	-0.612	-3.755		180	220	late	2.5	2.5	2.5	10	10,11,12
8_25	8	Q.robur		soluble	0.014	1.868	136.881	-29.509	63.277	-1.793	0.014	2.099	146.737	-29.107	68.132	-2.405	0.402	-0.612	4.855		180	220	late	2.5	2.5	2.5	10	10,11,12
8_26	8	Q.robur		soluble	0.016	2.066	127.726	-31.200	42.818	-1.561	0.013	2.007	158.999	-30.963	45.685	-1.631	0.237	-0.070	2.866	S	173	207	late	2	2	2	0	1
8_26	8	Q.robur		solid	0.257	3.817	14.858	-30.399	52.518	-1.561	0.237	3.851	16.230	-30.605	50.024	-1.631	-0.206	-0.070	-2.494	S	173	207	late	2	2	2	0	1
8_27	8	Q.robur		solid	0.198	18.000	3.570	-30.140	55.649	-2.016	0.232	14.800	3.420	-29.890	58.672	-2.521	0.250	-0.505	3.023		130	204	early	3	3.5	3.5	30	7
8_27	8	Q.robur		soluble	0.022	1.970	91.200	-30.150	55.528	-2.016	0.046	2.160	47.000	-29.070	68.577	-2.521	1.080	-0.505	13.049		130	204	early	3	3.5	3.5	30	7
8_28	8	Q.robur		solid	0.175	2.992	17.036	-29.311	65.665	-1.429	0.215	3.803	17.664	-29.242	66.497	-1.993	0.069	-0.564	0.831		175	233	late	2.5	2.5	2.5	0	10,11,12
8_28	8	Q.robur		soluble	0.012	1.946	159.909	-30.335	53.289	-1.429	0.011	2.007	186.547	-29.872	58.888	-1.993	0.463	-0.564	5.599		175	233	late	2.5	2.5	2.5	0	10,11,12
8_29	8	Q.robur		solid	0.224	3.811	17.033	-29.999	57.356	-1.697	0.207	3.781	18.284	-29.964	57.780	-2.031	0.035	-0.334	0.424		191	215	late	2.5	2.5	3	0	10,11,12
8_29	8	Q.robur		soluble	0.012	1.882	153.074	-30.440	52.019	-1.697	0.013	2.186	165.416	-29.198	67.028	-2.031	1.242	-0.334	15.009		191	215	late	2.5	2.5	3	0	10,11,12
8_3	8	Q.robur		solid	0.234	14.300	3.340	-27.890	82.802	-1.937	0.220	15.700	3.460	-28.930	70.267	-2.149	-1.040	-0.212	-12.535		170	197	early	3	3	3	30	1
8_3	8	Q.robur		soluble	0.030	2.170	72.800	-28.570	74.609	-1.937	0.036	2.190	60.500	-28.820	71.594	-2.149	-0.250	-0.212	-3.015		170	197	early	3	3	3	30	1
8_30	8	Q.robur		solid	0.235	15.500	3.630	-29.070	68.577	-2.157	0.263	13.800	3.620	-29.980	57.584	-2.399	-0.910	-0.242	-10.993		300	204	early	3	3	2.5	5	7
8_30	8	Q.robur		soluble	0.029	2.130	72.800	-28.820	71.594	-2.157	0.044	2.000	45.500	-29.240	66.525	-2.399	-0.420	-0.242	-5.069		300	204	early	3	3	2.5	5	7
8_31	8	Q.robur		solid	0.225	15.600	3.500	-29.810	59.639	-1.630	0.248	14.900	3.690	-29.200	67.008	-2.313	0.610	-0.683	7.369		120	176	early	2.5	3	3.5	5	7
8_31	8	Q.robur		soluble	0.019	1.950	102.100	-29.580	62.419	-1.630	0.024	2.070	87.200	-28.720	72.800	-2.313	0.860	-0.683	10.381		120	176	early	2.5	3	3.5	5	7
8_32	8	Q.robur		solid	0.223	3.861	17.336	-29.165	67.431	-1.645	0.211	3.719	17.653	-29.487	63.537	-2.566	-0.322	-0.921	-3.894		261	242	late	2.5	2.5	2.5	20	1
8_32	8	Q.robur		soluble	0.015	1.885	124.900	-29.912	58.412	-1.645	0.031	2.272	73.825	-28.223	78.791	-2.566	1.689	-0.921	20.379		261	242	late	2.5	2.5	2.5	20	1
8_33	8	Q.robur		solid	0.222	3.694	16.616	-28.966	69.828	-1.871	0.198	3.500	17.684	-29.105	68.151	-2.346	-0.139	-0.475	-1.677		251	252	late	2	2	2.5	70	10,11,12
8_33	8	Q.robur		soluble	0.015	1.939	130.676	-29.384	64.792	-1.871	0.042	2.369	56.329	-28.510	75.330	-2.346	0.874	-0.475	10.538		251	252	late	2	2	2.5	70	10,11,12
8_34	8	Q.robur		soluble	0.018	2.036	115.669	-28.508	75.354	-1.911	0.035	2.356	68.066	-27.940	82.204	-2.475	0.568	-0.564	6.849		250	239	late	2	1	2	5	10,11,12
8_34	8	Q.robur		solid	0.196	3.355	17.145	-28.165	79.496	-1.911	0.210	3.527	16.824	-28.535	75.034	-2.475	-0.370	-0.564	-4.461		250	239	late	2	1	2	5	10,11,12
8_35	8	Q.robur		solid	0.261	4.059	15.524	-28.702	73.017	-1.884	0.215	3.642	16.951	-28.663	73.490	-2.626	0.039	-0.742	0.473		224	227	late	2.5	2.5	3	80	10,11,12
8_35	8	Q.robur		soluble	0.016	1.706	106.681	-29.391	64.705	-1.884	0.062	2.159	34.721	-27.953	82.038	-2.626	1.438	-0.742	17.333		224	227	late	2.5	2.5	3	80	10,11,12
8_36	8	Q.robur		solid	0.278	3.984	14.314	-29.747	60.404	-1.852	0.251	4.038	16.076	-29.368	64.974	-2.346	0.379	-0.494	4.570		186	210	late	2	1.5	2	20	1
8_36	8	Q.robur		soluble	0.015	1.818	122.014	-29.451	63.975	-1.852	0.024	1.962	81.788	-27.385	88.885	-2.346	2.066	-0.494	24.909		186	210	late	2	1.5	2	20	1
8_37	8	Q.robur	Set2	solid	0.253	3.709	14.610	-29.445	64.044	-1.335	0.245	3.937	16.044	-29.927	58.220	-2.135	-0.482	-0.800	-5.824		209	197	late	1.5	1.5	2	0	10,11,12
8_37	8	Q.robur	Set2	soluble	0.014	1.690	121.305	-29.364	65.027	-1.335	0.019	1.841	99.447	-27.640	85.810	-2.135	1.724	-0.800	20.783		209	197	late	1.5	1.5	2	0	10,11,12
8_38	8	Q.robur		solid	0.205	16.200	3.330	-28.160	79.550	-1.815	0.265	14.200	3.760	-27.800	83.886	-2.56	0.360	-0.745	4.335	T	200	228	early	3	3	3	60	10,11,12
8_38	8	Q.robur		soluble	0.023	2.200	94.400	-28.220	78.827	-1.815	0.051	2.250	43.900	-27.080	92.546	-2.56	1.140	-0.745	13.719	T	200	228	early	3	3	3	60	10,11,12
8_4	8	Q.robur	Set2	solid	0.246	3.496	14.175	-29.615	62.002	-1.624	0.228	3.772	16.571	-28.539	74.986	-2.396	1.076	-0.772	12.984		215	198	late	2.5	2	2	0	10,11,12
8_4	8	Q.robur	Set2	soluble	0.017	1.686	98.301	-29.657	61.487	-1.624	0.018	2.236	127.774	-27.849	83.302	-2.396	1.808	-0.772	21.815		215	198	late	2.5	2	2	0	10,11,12
8_40	8	Q.robur		soluble	0.018	1.977	109.523	-28.310	77.744	-1.109	0.022	2.224	100.372	-26.977	93.788	-2.144	1.333	-1.035	16.043	T	198	218	late	2.5	2	2	0	1
8_40	8	Q.robur		solid	0.286	3.769	13.151	-27.573	86.621	-1.109	0.280	3.883	13.875	-27.713	84.939	-2.144	-0.140	-1.035	-1.682	T	198	218	late	2.5	2	2	0	1
8_41	8	Q.robur		soluble	0.012	2.072	174.244	-29.318	65.579	-1.652	0.029	2.136	72.676	-28.774	72.148	-2.167	0.544	-0.515	6.569		199	210	late	1	1	1	40	10,11,12
8_41	8	Q.robur		solid	0.203	3.525	17.382	-29.930	58.193	-1.652	0.192	3.575	18.655	-29.621	61.923	-2.167	0.309	-0.515	3.730		199	210	late	1	1	1	40	10,11,12
8_42	8	Q.robur		soluble	0.017	1.688	97.837	-28.730	72.683	-1.268	0.026	1.946	73.952	-27.831	83.511	-2.189	0.899	-0.921	10.828	T	217	213	late	1.5	2	2	0	10,11,12
8_42	8	Q.robur		solid	0.289	4.146	14.330	-28.476	75.743	-1.268	0.284	4.134	14.554	-28.220	78.823	-2.189	0.256	-0.921	3.081	T	217	213	late	1.5	2	2	0	10,11,12
8_43	8	Q.robur		soluble	0.013	1.473	114.347	-30.212	54.781	-1.139	0.016	1.875	119.636	-28.317	77.664	-1.87	1.895	-0.731	22.883		212	242	late	1	1.5	1.5	0	10,11,12
8_43	8	Q.robur		solid	0.218	3.525	16.148	-29.982	57.560	-1.139	0.238	4.011	16.860	-30.245	54.380	-1.87	-0.263	-0.731	-3.180		212	242	late	1	1.5	1.5	0	10,11,12
8_44	8	Q.robur		soluble	0.015	1.941	128.121	-29.534	62.980	-1.172	0.056	2.285	40.494	-28.281	78.094	-2.67	1.253	-1.498	15.114		211	234	late	2	2	2	5	10,11,12
8_44	8	Q.robur		solid	0.218	3.699	16.935	-29.399	64.610	-1.172	0.171	3.491	20.424	-29.061	68.691	-2.67	0.338	-1.498	4.081		211	234	late	2	2	2	5	10,11,12
8_45	8	Q.robur		solid	0.207	2.774	13.400	-29.315	65.615	-1.413	0.245	3.692	15.087	-29.580	62.422	-2.352	-0.265	-0.939	-3.193		182	216	late	2.5	2	2	0	10,11,12
8_45	8	Q.robur		soluble	0.017	1.823	109.413	-29.514	63.213	-1.413	0.028	2.435	86.341	-27.823	83.603	-2.352	1.691	-0.939	20.391		182	216	late	2.5	2	2	0	10,11,12
8_46	8	Q.robur		soluble	0.017	1.627	93.437	-29.856	59.079	-1.570	0.027	2.206	82.254	-29.193	67.092	-2.595	0.663	-1.025	8.013		204	233	late	2.5	2	2	5	10,11,12
8_46	8	Q.robur		solid	0.283	4.277	15.090	-29.483	63.588	-1.570	0.204	4.091	20.051	-29.786	59.924	-2.595	-0.303	-1.025	-3.664		204	233	late	2.5	2	2	5	10,11,12
8_47	8	Q.robur		soluble	0.030	1.910	63.800	-28.540	74.971	-2.073	0.059	2.090	35.600	-28.710	72.921	-2.597	-0.170	-0.524	-2.050		160	214	early	3	2.5	2.5	20	7
8_47	8	Q.robur		solid	0.290	13.600	3.940	-29.230	66.646	-2.073	0.277	13.800	3.840	-30.260	54.197	-2.597	-1.030	-0.524	-12.449		160	214	early	3	2.5	2.5	20	7
8_48	8	Q.robur	Set2	soluble	0.028	1.700	61.694	-27.238	90.652	-1.766	0.021	1.836	85.500	-26.569	98.686	-2.132	0.669	-0.366	8.034	T	189	199	late	2.5	2.5	2	0	10,11,12
8_48	8	Q.robur	Set2	solid	0.349	4.830	13.849	-27.622	86.028	-1.766	0.269	4.097	15.223	-28.724	72.757	-2.132	-1.102	-0.366	-13.271	T	189	199	late	2.5	2.5	2	0	10,11,12
8_49	8	Q.robur		solid	0.288	4.334	15.035	-28.315	77.686	-2.056	0.257	4.044	15.722	-29.027	69.093	-2.804	-0.712	-0.748	-8.593		207	233	late	2	2	2	60	10,11,12
8_49	8	Q.robur		soluble	0.029	1.698	58.552	-28.428	76.322	-2.056	0.041	2.031	49.518	-27.919	82.448	-2.804	0.509	-0.748	6.126		207	233	late	2	2	2	60	10,11,12
8_5	8	Q.robur		soluble	0.014	2.071	143.906	-28.720	72.798	-1.745	0.053	2.387	44.896	-28.060	80.760	-2.589	0.660	-0.844	7.963		216	182	late	2.5	1.5	2	10	10,11,12
8_5	8	Q.robur		solid	0.199	3.325	16.702	-29.412	64.450	-1.745	0.194	3.504	18.047	-29.605	62.115	-2.589	-0.193	-0.844	-2.335		216	182	late	2.5	1.5	2	10	10,11,12
8_50	8	Q.robur	Set2	solid	0.319	4.045	12.675	-29.704	60.924	-1.790	0.396	5.224	13.206	-30.267	54.110	-1.692	-0.563	0.098	-6.814		141	188	late	1	1	1	0	10,11,12
8_50	8	Q.robur	Set2	soluble	0.026	1.807	69.966	-29.778	60.023	-1.790	0.018	1.527	87.125	-28.586	74.412	-1.692	1.192	0.098	14.390		141	188	late	1	1	1	0	10,11,12
8_51	8	Q.robur		solid	0.235	3.711	15.794	-29.568	62.569	-2.565	0.207	3.503	16.876	-29.374	64.904	-2.666	0.194	-0.101	2.334		211	214	late	2.5	2	2	20	7
8_51	8	Q.robur		soluble	0.015	2.196	147.214	-29.688	61.117	-2.565	0.034	2.642	77.099	-28.434	76.245	-2.666	1.254	-0.101	15.129		211	214	late	2.5	2	2	20	7
8_52	8	Q.robur		solid	0.207	3.979	19.239	-30.427	52.177	-1.472	0.221	3.950	17.873	-30.449	51.913	-2.155	-0.022	-0.683	-0.264	S	172	225	late	2.5	2.5	2.5	5	10,11,12
8_52	8	Q.robur		soluble	0.013	2.064	157.424	-30.701	48.860	-1.472	0.013	2.321	174.402	-29.343	65.279	-2.155	1.358	-0.683	16.419	S	172	225	late	2.5	2.5	2.5	5	10,11,12
8_53	8	Q.robur	Set1	solid	0.242	17.000	4.120	-30.130	55.770	-1.963	0.230	17.100	3.930	-29.440	64.110	-2.689	0.690	-0.726	8.340		150	171	early	3	3	2	40	10,11,12
8_53	8	Q.robur	Set1	soluble	0.047	1.810	38.100	-29.640	61.694	-1.963	0.051	2.020	39.600	-27.950	82.080	-2.689	1.690	-0.726	20.386		150	171	early	3	3	2	40	10,11,12
8_54	8	Q.robur		solid	0.217	15.000	3.250	-29.650	61.573	-1.896	0.257	15.600	4.040	-29.530	63.023	-2.134	0.120	-0.238	1.450		240	245	early	3	2.5	2	0	10,11,12
8_54	8	Q.robur		soluble	0.022	1.920	86.500	-28.960	69.905	-1.896	0.027	1.920	71.600	-28.330	77.502	-2.134	0.630	-0.238	7.597		240	245	early	3	2.5	2	0	10,11,12
8_55	8	Q.robur	Set1	soluble	0.019	1.940	100.200	-30.540	50.809	-1.768	0.021	2.210	104.400	-28.400	76.658	-2.228	2.140	-0.460	25.850		110	131	early	3	3	3.5	0	10,11,12
8_55	8	Q.robur	Set1	solid	0.266	14.000	3.720	-29.640	61.694	-1.768	0.283	14.200	4.010	-29.390	64.714	-2.228	0.250	-0.460	3.020		110	131	early	3	3	3.5	0	10,11,12
8_56	8	Q.robur		solid	0.231	17.700	4.070	-30.150	55.528	-1.667	0.223	15.800	3.520	-30.300	53.713	-2.519	-0.150	-0.852	-1.815		170	159	early	3	3	3	0	10,11,12
8_56	8	Q.robur		soluble	0.022	1.740	80.600	-30.150	55.528	-1.667	0.021	1.930	90.200	-28.670	73.403	-2.519	1.480	-0.852	17.875		170	159	early	3	3	3	0	10,11,12
8_57	8	Q.robur		soluble	0.020	2.000	101.400	-30.450	51.898	-1.897	0.034	1.990	58.300	-29.760	60.244	-2.217	0.690	-0.320	8.346	S	170	182	early	3	3	2.5	5	1
8_57	8	Q.robur		solid	0.213	17.600	3.750	-30.100	56.133	-1.897	0.224	15.100	3.370	-30.440	52.019	-2.217	-0.340	-0.320	-4.114	S	170	182	early	3	3	2.5	5	1
8_58	8	Q.robur		solid	0.229	4.086	17.812	-29.630	61.813	-1.766	0.201	3.575	17.809	-29.590	62.296	-2.264	0.040	-0.498	0.484		193	258	late	2	1.5	2	40	10,11,12
8_58	8	Q.robur		soluble	0.013	2.121	157.921	-30.002	57.323	-1.766	0.034	2.269	65.856	-29.618	61.956	-2.264	0.384	-0.498	4.634		193	258	late	2	1.5	2	40	10,11,12
8_59	8	Q.robur		soluble	0.013	2.109	159.607	-30.654	49.432	-1.947	0.019	2.385	123.547	-29.169	67.382	-2.53	1.485	-0.583	17.950		206	270	late	2	2	2	50	10,11,12
8_59	8	Q.robur		solid	0.209	3.517	16.688	-29.937	58.106	-1.947	0.202	3.332	16.457	-30.177	55.203	-2.53	-0.240	-0.583	-2.903		206	270	late	2	2	2	50	10,11,12
8_6	8	Q.robur		solid	0.214	3.790	17.698	-28.548	74.876	-1.647	0.242	3.851	15.925	-29.705	60.913	-2.112	-1.157	-0.465	-13.963		209	204	late	2	1.5	2	10	10,11,12
8_6	8	Q.robur		soluble	0.016	1.869	116.795	-29.268	66.187	-1.647	0.022	2.182	99.320	-28.454	76.012	-2.112	0.814	-0.465	9.826		209	204	late	2	1.5	2	10	10,11,12
8_60	8	Q.robur		solid	0.203	2.841	13.987	-29.514	63.211	-1.780	0.217	3.727	17.196	-29.092	68.307	-2.499	0.422	-0.719	5.095		231	243	late	2.5	2.5	2.5	0	10,11,12
8_60	8	Q.robur		soluble	0.015	2.279	153.109	-30.164	55.359	-1.780	0.021	2.630	124.421	-28.541	74.953	-2.499	1.623	-0.719	19.594		231	243	late	2.5	2.5	2.5	0	10,11,12
8_61	8	Q.robur		soluble	0.014	1.975	136.568	-30.567	50.487	-1.654	0.014	2.284	168.338	-29.392	64.689	-2.459	1.175	-0.805	14.202		180	269	late	2	2	2	0	10,11,12
8_61	8	Q.robur		solid	0.236	3.491	14.797	-29.669	61.348	-1.654	0.222	3.708	16.674	-30.043	56.823	-2.459	-0.374	-0.805	-4.525		180	269	late	2	2	2	0	10,11,12
8_62	8	Q.robur		soluble	0.016	2.020	125.542	-31.115	43.847	-1.509	0.014	2.066	145.307	-30.426	52.186	-1.75	0.689	-0.241	8.338		142	240	late	2	2	1.5	0	10,11,12
8_62	8	Q.robur		solid	0.241	3.657	15.174	-29.730	60.609	-1.509	0.229	3.790	16.530	-30.416	52.309	-1.75	-0.686	-0.241	-8.300		142	240	late	2	2	1.5	0	10,11,12
8_63	8	Q.robur	Set2	soluble	0.011	2.102	188.648	-31.514	39.000	-1.660	0.019	2.362	122.638	-29.572	62.514	-2.157	1.942	-0.497	23.514	S	192	192	late	2	1.5	2	0	10,11,12
8_63	8	Q.robur	Set2	solid	0.183	2.647	14.428	-31.653	37.314	-1.660	0.207	3.447	16.635	-31.248	42.231	-2.157	0.405	-0.497	4.918	S	192	192	late	2	1.5	2	0	10,11,12
8_64	8	Q.robur		solid	0.314	3.816	12.143	-31.096	44.079	-1.570	0.309	4.325	14.000	-31.101	44.013	-2.482	-0.005	-0.912	-0.066		136	162	late	2	1.5	2.5	50	10,11,12
8_64	8	Q.robur		soluble	0.021	1.809	87.917	-30.814	47.489	-1.570	0.025	2.199	86.743	-27.848	83.313	-2.482	2.966	-0.912	35.824		136	162	late	2	1.5	2.5	50	10,11,12
8_65	8	Q.robur		soluble	0.016	2.070	128.097	-30.668	49.259	-1.634	0.019	2.316	123.289	-29.384	64.792	-1.97	1.284	-0.336	15.533		157	207	late	2.5	2.5	3	0	10,11,12
8_65	8	Q.robur		solid	0.239	3.641	15.272	-30.303	53.673	-1.634	0.278	4.427	16.001	-30.203	54.882	-1.97	0.100	-0.336	1.209		157	207	late	2.5	2.5	3	0	10,11,12
8_66	8	Q.robur		solid	0.274	4.258	15.557	-29.308	65.709	-1.691	0.271	3.583	13.227	-29.352	65.168	-1.796	-0.044	-0.105	-0.542		184	201	late	3	1.5	2	0	10,11,12
8_66	8	Q.robur		soluble	0.011	1.707	154.098	-29.634	61.772	-1.691	0.015	1.830	119.399	-29.407	64.511	-1.796	0.227	-0.105	2.739		184	201	late	3	1.5	2	0	10,11,12
8_68	8	Q.robur		solid	0.219	3.918	17.906	-30.465	51.715	-1.827	0.179	3.316	18.526	-30.430	52.141	-2.884	0.035	-1.057	0.426	S	179	234	late	2.5	2	2	0	10,11,12
8_68	8	Q.robur		soluble	0.012	1.867	156.407	-31.172	43.157	-1.827	0.015	2.415	158.142	-29.732	60.588	-2.884	1.440	-1.057	17.431	S	179	234	late	2.5	2	2	0	10,11,12
8_69	8	Q.robur		soluble	0.010	1.773	171.677	-30.965	45.667	-1.852	0.093	2.299	56.210	-28.684	73.240	-2.459	2.281	-0.607	27.573		210	232	late	2.5	2	2	0	10,11,12
8_69	8	Q.robur		solid	0.223	3.189	14.323	-30.711	48.740	-1.852	0.018	2.058	114.892	-28.281	78.097	-2.459	2.430	-0.607	29.357		210	232	late	2.5	2	2	0	10,11,12
8_7	8	Q.robur		solid	0.218	3.597	16.479	-29.565	62.597	-1.971	0.220	3.734	16.973	-29.760	60.243	-2.555	-0.195	-0.584	-2.354		211	200	late	2.5	2	1.5	0	10,11,12
8_7	8	Q.robur		soluble	0.014	2.058	142.986	-30.012	57.199	-1.971	0.024	2.319	95.883	-28.469	75.829	-2.555	1.543	-0.584	18.630		211	200	late	2.5	2	1.5	0	10,11,12
8_70	8	Q.robur	Set2	soluble	0.029	1.678	58.837	-29.825	59.459	-1.517	0.030	1.823	61.711	-29.699	60.986	-1.634	0.126	-0.117	1.527		157	185	late	2.5	2	2.5	5	10,11,12
8_70	8	Q.robur	Set2	solid	0.374	4.353	11.633	-29.735	60.540	-1.517	0.401	4.544	11.334	-29.693	61.052	-1.634	0.042	-0.117	0.512		157	185	late	2.5	2	2.5	5	10,11,12
8_71	8	Q.robur		soluble	0.025	1.898	75.026	-28.246	78.513	-1.803	0.047	2.029	42.948	-26.934	94.300	-2.896	1.312	-1.093	15.788	T	171	208	late	2	1.5	2	0	10,11,12
8_71	8	Q.robur		solid	0.336	4.208	12.537	-27.706	85.012	-1.803	0.276	3.831	13.871	-27.935	82.262	-2.896	-0.229	-1.093	-2.750	T	171	208	late	2	1.5	2	0	10,11,12
8_72	8	Q.robur		solid	0.273	3.537	12.929	-28.482	75.674	-1.602	0.254	3.827	15.059	-28.755	72.374	-1.85	-0.273	-0.248	-3.300		214	204	late	1.5	1.5	1.5	2	10,11,12
8_72	8	Q.robur		soluble	0.017	2.089	122.738	-28.802	71.815	-1.602	0.038	2.257	59.895	-28.475	75.750	-1.85	0.327	-0.248	3.935		214	204	late	1.5	1.5	1.5	2	10,11,12
8_73	8	Q.robur		soluble	0.029	1.797	62.440	-28.487	75.607	-1.551	0.034	1.558	45.412	-29.719	60.741	-1.703	-1.232	-0.152	-14.866		112	147	late	2	1.5	2.5	0	10,11,12
8_73	8	Q.robur		solid	0.385	4.922	12.798	-29.104	68.170	-1.551	0.275	3.407	12.374	-30.248	54.339	-1.703	-1.144	-0.152	-13.831		112	147	late	2	1.5	2.5	0	10,11,12
8_74	8	Q.robur		solid	0.292	3.961	13.586	-30.089	56.270	-1.445	0.272	3.881	14.234	-30.299	53.722	-1.692	-0.210	-0.247	-2.548		174	224	late	2.5	2	2	0	10,11,12
8_74	8	Q.robur		soluble	0.015	1.815	118.521	-30.801	47.653	-1.445	0.015	1.894	128.297	-30.894	46.517	-1.692	-0.093	-0.247	-1.135		174	224	late	2.5	2	2	0	10,11,12
8_75	8	Q.robur		soluble	0.023	1.690	73.400	-28.520	75.212	-1.888	0.040	1.880	47.000	-28.160	79.550	-2.408	0.360	-0.520	4.338		140	187	early	3	3	2.5	0	1
8_75	8	Q.robur		solid	0.253	14.900	3.760	-29.200	67.008	-1.888	0.252	15.100	3.810	-29.760	60.244	-2.408	-0.560	-0.520	-6.765		140	187	early	3	3	2.5	0	1
8_76	8	Q.robur		solid	0.235	3.895	16.576	-29.583	62.385	-1.681	0.206	3.181	15.418	-29.287	65.954	-2.212	0.296	-0.531	3.569		193	184	late	2	3	2.5	0	10,11,12
8_76	8	Q.robur		soluble	0.014	2.062	148.703	-29.525	63.086	-1.681	0.022	2.416	109.444	-27.972	81.814	-2.212	1.553	-0.531	18.729		193	184	late	2	3	2.5	0	10,11,12
8_77	8	Q.robur	Set2	soluble	0.015	2.107	143.586	-28.850	71.234	-1.815	0.031	2.381	75.815	-27.034	93.099	-2.235	1.816	-0.420	21.865	T	157	200	late	2.5	2.5	2.5	0	10,11,12
8_77	8	Q.robur	Set2	solid	0.242	3.830	15.854	-28.864	71.066	-1.815	0.235	3.502	14.864	-28.651	73.628	-2.235	0.213	-0.420	2.562	T	157	200	late	2.5	2.5	2.5	0	10,11,12
8_78	8	Q.robur		solid	0.235	3.309	14.074	-28.372	76.997	-1.606	0.270	4.095	15.166	-28.824	71.551	-1.874	-0.452	-0.268	-5.446	T	160	155	late	2	1.5	2	0	10,11,12
8_78	8	Q.robur		soluble	0.013	1.957	145.234	-28.324	77.580	-1.606	0.019	1.973	103.711	-27.738	84.634	-1.874	0.586	-0.268	7.055	T	160	155	late	2	1.5	2	0	10,11,12
8_79	8	Q.robur		soluble	0.020	1.976	101.092	-29.279	66.051	-1.897	0.042	2.129	50.453	-27.497	87.530	-2.302	1.782	-0.405	21.478		196	245	late	1.5	1.5	1.5	30	1
8_79	8	Q.robur		solid	0.275	3.865	14.024	-28.884	70.819	-1.897	0.273	3.871	14.202	-28.851	71.217	-2.302	0.033	-0.405	0.398		196	245	late	1.5	1.5	1.5	30	1
8_8	8	Q.robur		soluble	0.019	1.910	99.300	-27.990	81.598	-1.862	0.030	2.150	71.800	-27.630	85.932	-2.549	0.360	-0.687	4.334	T	160	181	early	3	2.5	2.5	0	10,11,12
8_8	8	Q.robur		solid	0.240	14.200	3.410	-28.530	75.091	-1.862	0.229	14.600	3.350	-28.730	72.680	-2.549	-0.200	-0.687	-2.412	T	160	181	early	3	2.5	2.5	0	10,11,12
8_80	8	Q.robur	Set2	solid	0.241	3.531	14.618	-29.390	64.716	-1.915	0.283	4.280	15.150	-29.060	68.694	-1.937	0.330	-0.022	3.978		172	185	late	2.5	2	2.5	0	10,11,12
8_80	8	Q.robur	Set2	soluble	0.017	1.907	113.299	-29.778	60.027	-1.915	0.019	1.965	101.309	-27.911	82.551	-1.937	1.867	-0.022	22.524		172	185	late	2.5	2	2.5	0	10,11,12
8_81	8	Q.robur		soluble	0.012	1.904	153.365	-30.562	50.545	-1.619	0.018	2.341	129.401	-30.017	57.139	-1.959	0.545	-0.340	6.594	S	206	235	late	2	2	1.5	0	10,11,12
8_81	8	Q.robur		solid	0.216	3.458	16.011	-30.491	51.396	-1.619	0.194	3.427	17.630	-30.638	49.618	-1.959	-0.147	-0.340	-1.777	S	206	235	late	2	2	1.5	0	10,11,12
8_82	8	Q.robur		solid	0.252	14.500	3.650	-29.730	60.606	-1.791	0.229	15.200	3.480	-29.760	60.244	-2.098	-0.030	-0.307	-0.363		167	231	early	3	2.5	2.5	2	10,11,12
8_82	8	Q.robur		soluble	0.031	2.050	65.900	-30.020	57.100	-1.791	0.022	1.810	84.000	-28.890	70.750	-2.098	1.130	-0.307	13.649		167	231	early	3	2.5	2.5	2	10,11,12
8_83	8	Q.robur		soluble	0.016	2.257	145.383	-30.621	49.832	-1.604	0.029	2.539	86.709	-28.934	70.216	-2.363	1.687	-0.759	20.385		176	217	late	2	2	2.5	30	10,11,12
8_83	8	Q.robur		solid	0.210	3.746	17.821	-30.507	51.214	-1.604	0.232	3.773	16.275	-30.704	48.817	-2.363	-0.197	-0.759	-2.396		176	217	late	2	2	2.5	30	10,11,12
8_84	8	Q.robur		solid	0.325	4.178	12.850	-30.780	47.908	-1.861	0.338	4.032	11.930	-31.134	43.610	-2.109	-0.354	-0.248	-4.297	S	138	179	late	2	1.5	2	0	1
8_84	8	Q.robur		soluble	0.069	1.940	28.287	-30.902	46.419	-1.861	0.029	2.070	71.707	-31.009	45.128	-2.109	-0.107	-0.248	-1.291	S	138	179	late	2	1.5	2	0	1
8_85	8	Q.robur		solid	0.241	3.897	16.156	-30.468	51.678	-1.791	0.201	3.623	17.997	-30.149	55.537	-2.779	0.319	-0.988	3.859		197	211	late	2	1	2	0	10,11,12
8_85	8	Q.robur		soluble	0.017	1.937	112.297	-30.006	57.273	-1.791	0.029	2.465	83.895	-28.183	79.273	-2.779	1.823	-0.988	22.000		197	211	late	2	1	2	0	10,11,12
8_87	8	Q.robur		soluble	0.016	1.901	121.105	-29.908	58.455	-1.656	0.019	2.190	115.954	-29.275	66.107	-2.07	0.633	-0.414	7.652		207	221	late	2.5	1.5	2	0	10,11,12
8_87	8	Q.robur		solid	0.237	3.783	15.959	-29.158	67.517	-1.656	0.240	3.816	15.904	-29.305	65.746	-2.07	-0.147	-0.414	-1.771		207	221	late	2.5	1.5	2	0	10,11,12
8_88	8	Q.robur		solid	0.232	3.725	16.074	-29.902	58.524	-1.888	0.221	4.035	18.225	-29.897	58.591	-2.392	0.005	-0.504	0.067		198	210	late	2.5	2	2.5	0	1
8_88	8	Q.robur		soluble	0.016	2.032	129.588	-29.856	59.088	-1.888	0.020	2.323	113.629	-28.241	78.576	-2.392	1.615	-0.504	19.488		198	210	late	2.5	2	2.5	0	1
8_89	8	Q.robur		solid	0.284	12.000	3.400	-30.040	56.858	-1.886	0.272	14.200	3.870	-30.150	55.528	-2.62	-0.110	-0.734	-1.330		185	212	early	3	2.5	2.5	5	10,11,12
8_89	8	Q.robur		soluble	0.028	1.960	70.000	-30.730	48.508	-1.886	0.031	2.280	72.900	-28.930	70.267	-2.62	1.800	-0.734	21.759		185	212	early	3	2.5	2.5	5	10,11,12
8_9	8	Q.robur		soluble	0.023	1.961	86.165	-27.733	84.691	-1.525	0.025	2.274	92.651	-26.067	104.712	-2.419	1.666	-0.894	20.020	T	216	202	late	2	2	2	60	10,11,12
8_9	8	Q.robur		solid	0.277	3.826	13.801	-27.683	85.292	-1.525	0.266	3.919	14.756	-27.480	87.739	-2.419	0.203	-0.894	2.447	T	216	202	late	2	2	2	60	10,11,12
8_91	8	Q.robur		solid	0.228	4.035	17.666	-30.759	48.161	-2.134	0.189	3.155	16.712	-31.018	45.023	-3.023	-0.259	-0.889	-3.137	S	216	243	late	2.5	2	1.5	0	10,11,12
8_91	8	Q.robur		soluble	0.013	1.969	154.807	-31.339	41.129	-2.134	0.015	2.195	145.260	-30.041	56.844	-3.023	1.298	-0.889	15.715	S	216	243	late	2.5	2	1.5	0	10,11,12
8_92	8	Q.robur		solid	0.238	3.602	15.124	-30.005	57.279	-1.723	0.226	3.837	16.971	-30.592	50.179	-2.737	-0.587	-1.014	-7.100		188	170	late	2.5	1.5	2	0	10,11,12
8_92	8	Q.robur		soluble	0.016	1.904	121.210	-30.252	54.291	-1.723	0.019	2.360	126.411	-29.743	60.444	-2.737	0.509	-1.014	6.153		188	170	late	2.5	1.5	2	0	10,11,12
8_93	8	Q.robur		solid	0.255	4.224	16.518	-30.083	56.344	-1.734	0.239	4.074	17.074	-29.847	59.189	-2.514	0.236	-0.780	2.845		195	231	late	2.5	2.5	2	2	10,11,12
8_93	8	Q.robur		soluble	0.015	1.799	119.254	-30.491	51.406	-1.734	0.029	2.230	77.486	-28.785	72.012	-2.514	1.706	-0.780	20.605		195	231	late	2.5	2.5	2	2	10,11,12
8_94	8	Q.robur		soluble	0.014	1.981	138.765	-30.235	54.496	-1.791	0.018	2.135	119.818	-30.374	52.815	-2.056	-0.139	-0.265	-1.681		173	205	late	2.5	2	1.5	0	10,11,12
8_94	8	Q.robur		solid	0.296	4.320	14.612	-29.737	60.516	-1.791	0.272	3.930	14.461	-30.055	56.679	-2.056	-0.318	-0.265	-3.837		173	205	late	2.5	2	1.5	0	10,11,12
8_95	8	Q.robur	Set1	solid	0.219	15.200	3.340	-29.510	63.265	-1.790	0.276	14.100	3.900	-29.450	63.989	-2.283	0.060	-0.493	0.725		170	196	early	3	3	3	10	10,11,12
8_95	8	Q.robur	Set1	soluble	0.024	1.940	82.500	-29.460	63.869	-1.790	0.024	2.120	86.600	-28.280	78.105	-2.283	1.180	-0.493	14.236		170	196	early	3	3	3	10	10,11,12
8_96	8	Q.robur		soluble	0.014	2.109	153.891	-30.726	48.559	-2.047	0.027	2.311	84.643	-28.095	80.331	-2.419	2.631	-0.372	31.772		232	263	late	2.5	2	2.5	0	5
8_96	8	Q.robur		solid	0.226	3.768	16.640	-29.988	57.488	-2.047	0.253	3.760	14.880	-29.543	62.872	-2.419	0.445	-0.372	5.384		232	263	late	2.5	2	2.5	0	5
8_98	8	Q.robur	Set2	soluble	0.015	2.004	130.487	-30.755	48.205	-1.681	0.025	2.315	92.573	-28.454	76.010	-2.227	2.301	-0.546	27.805		242	200	late	2.5	2	1.5	20	7
8_98	8	Q.robur	Set2	solid	0.288	4.020	13.951	-30.372	52.848	-1.681	0.255	3.631	14.221	-29.927	58.226	-2.227	0.445	-0.546	5.378		242	200	late	2.5	2	1.5	20	7
8_99	8	Q.robur		solid	0.222	3.746	16.848	-29.896	58.602	-1.620	0.160	2.373	14.839	-29.875	58.850	-2.381	0.021	-0.761	0.248		184	209	late	1.5	1	1	0	10,11,12
8_99	8	Q.robur		soluble	0.015	1.870	125.354	-30.410	52.377	-1.620	0.021	2.105	100.656	-28.560	74.733	-2.381	1.850	-0.761	22.356		184	209	late	1.5	1	1	0	10,11,12
